# Supplementary material for: A Machine Learning Method for Identifying Lung Cancer Based on Routine Blood Indices: Qualitative Feasibility Study
Source: JMIR Med Inform. 2019 Aug 15;7(3):e13476. doi: 10.2196/13476 (PMC6714502; doi:10.2196/13476)
Supplement: Multimedia Appendix 1 [file medinform_v7i3e13476_app1.xlsx]

## Sheet: Sheet1
Table S1. Detailed information of the samples for RBLC modeling and validation.
ID	Dataset	Diagnosis	Label	Predicted	Age	Sex	Smoking status	Cancer stage	White blood cell	Neutrophile granulocyte ratio	Lymphocyte ratio	Monocyte ratio	Eosinophil ratio	Basophil ratio	Neutrophilic granulocytes	Lymphocytes	Monocytes	Eosinophil cells	Basophil count	Red blood cell count	Hemoglobin	Hematocrit	Mean corpuscular volume	Mean corpuscular hemoglobin	Mean corpuscular hemoglobin concentration	Red blood cell distribution width - SD	Red blood cell distribution width - CV	Platelet	Platelet distribution width	Mean platelet volume	Large platelet ratio	Plateletcrit	Glucose	Carbamide	Creatinine	Carbamide/Creatinine	Uric acid	Alanine transaminase	Aspartate aminotransferase	AST/ALT	Glutamyl Transferase	Alkaline phosphatase	TotalProtein	Albumin	Globulin	ALB/GLB	Total bilirubin	Direct bilirubin	Indirect bilirubin
1	Trainging set	Lung cancer	1	-1	51	male	Yes	IIIa	6.73	0.65	0.2	0.07	0	0.01	4.35	1.31	0.48	0.02	0.05	4.42	135	0.391	88.5	30.5	345	45	14.3	70	10.5	10.1	25.2	0.07	27.06	9	84	0.11	207	16	30	1.88	156	231	64.9	36.2	28.7	1.26	14	7.2	6.8
2	Trainging set	Lung cancer	1	1	54	male	No	IIa	6.82	0.76	0.21	0.03	0	0	5.19	1.42	0.18	0.02	0	4.58	136	0.404	88.2	29.7	337	45	13.8	140	14.1	10.9	32.8	0.15	24.37	4.3	64	0.07	321	16	11	0.69	32	86	76.9	45.8	31.1	1.47	9.1	3.8	5.3
3	Trainging set	Lung cancer	1	1	62	female	No	IIIb	2.72	0.27	0.6	0.12	0	0.01	0.72	1.63	0.33	0.01	0.02	3.8	112	0.348	91.6	29.5	322	45	13.8	216	7.8	8.1	10.2	0.17	14.53	2.7	50.8	0.05	255	20	26	1.3	20	93	69.2	33.8	35.4	0.95	13.5	1.2	12.3
4	Trainging set	Lung cancer	1	1	62	female	No	IIIb	4.4	0.81	0.15	0.03	0	0.01	3.54	0.66	0.15	0.02	0.03	4.51	135	0.407	90.1	30	333	44	13.7	297	16	8.6	17.7	0.26	13.65	2.8	51	0.05	155	4	12	3	12	70	68.3	36.4	31.9	1.14	14.1	7	7.1
5	Trainging set	Lung cancer	1	1	78	male	No	IV	8.38	0.68	0.23	0.06	0.03	0	5.65	1.93	0.53	0.22	0.03	4.07	126	0.381	93.6	31	331	47	13.9	206	11.1	9.6	22.7	0.2	13.21	9.2	128.6	0.07	504	10	20	2	10	90	78	39.7	38.3	1.04	19.1	3.4	15.7
6	Trainging set	Lung cancer	1	1	72	male	No	IIIb	6.47	0.68	0.21	0.09	0.02	0	4.42	1.34	0.57	0.11	0.01	4.24	134	0.399	94.1	31.6	336	48	13.8	175	10.4	9.6	22.1	0.17	12.36	5.8	70.4	0.08	209	20	16	0.8	20	77	61.9	29.8	32.1	0.93	8.3	2.3	6
7	Trainging set	Lung cancer	1	1	70	male	No	IIIb	7.85	0.62	0.29	0.06	0.02	0	4.84	2.31	0.49	0.17	0.01	4.91	163	0.461	93.9	33.2	354	47	13.6	120	14.1	11.2	34.3	0.13	12.04	2.2	45.3	0.05	183	19	10	0.53	11	84	66.2	34.2	32	1.07	15	4	11
8	Trainging set	Lung cancer	1	1	66	male	No	IV	5.91	0.72	0.19	0.07	0.02	0	4.24	1.11	0.44	0.1	0.02	5.06	145	0.446	88.2	28.6	324	44	13.9	213	16.3	9.5	24	0.2	11.79	8	103.6	0.08	510	15	26	1.73	30	92	82.2	41	41.2	1	15.9	4.9	11
9	Trainging set	Lung cancer	1	1	48	female	No	IIIb	8.52	0.68	0.16	0.11	0.05	0	5.81	1.35	0.92	0.38	0.03	3.47	98	0.303	87.3	28.2	323	43	13.3	297	13.3	10.7	31.2	0.32	11.6	4.3	60	0.07	252	15	18	1.2	26	58	78.2	35.1	43.1	0.81	4.2	2.3	1.9
10	Trainging set	Lung cancer	1	1	52	male	No	IIIb	5.68	0.75	0.13	0.1	0.01	0	4.26	0.75	0.57	0.06	0.01	3.99	119	0.358	89.7	29.8	332	46	14.1	223	10.7	9.4	20.9	0.21	11.29	8.7	85.8	0.1	275	136	31	0.23	73	94	74.1	41	33.1	1.24	18	3.5	14.5
11	Trainging set	Lung cancer	1	-1	60	male	Yes	IIIb	4.83	0.71	0.28	0.01	0	0	3.41	1.34	0.05	0.01	0	2.91	92	0.276	94.8	31.6	333	61	17.6	321	8.2	8.3	12	0.27	10.83	5.6	90	0.06	355	13	25	1.92	53	70	74.4	43.9	30.5	1.44	7	3.5	3.5
12	Trainging set	Lung cancer	1	1	64	male	No	IV	2.67	0.59	0.37	0.02	0.02	0.01	1.57	0.98	0.05	0.06	0.01	3.66	107	0.324	88.5	29.3	331	40	12.7	158	16.4	10	28	0.16	10.62	2.8	79	0.04	254	11	13	1.18	46	128	75.7	40.5	35.2	1.15	9.1	4.4	4.7
13	Trainging set	Lung cancer	1	1	62	male	No	IIIa	5.97	0.63	0.28	0.06	0.02	0	3.78	1.66	0.37	0.14	0.02	3.64	123	0.382	104.8	33.6	321	64	17.3	90	16.4	11.9	39.5	0.11	10.6	6.8	75.5	0.09	321	35	20	0.57	61	112	67.5	33.5	34	0.99	11.7	3.8	7.9
14	Trainging set	Lung cancer	1	1	62	male	Yes	IIIb	11.86	0.91	0.09	0	0	0	10.75	1.02	0.05	0.01	0.03	4.18	123	0.366	87.7	29.4	335	41	13	372	15.6	8.3	14.7	0.31	10.44	3.6	42	0.09	115	18	19	1.06	53	68	75.1	40.1	35	1.15	3.8	1.2	2.6
15	Trainging set	Lung cancer	1	1	62	male	No	IV	8.62	0.62	0.3	0.07	0	0	5.36	2.58	0.63	0.03	0.01	3.25	108	0.329	101.2	33.2	328	52	14.3	169	11.7	10.9	30	0.18	10.29	7.9	69.6	0.11	430	27	16	0.59	20	91	70	36.3	33.7	1.08	7.6	0.8	6.8
16	Trainging set	Lung cancer	1	-1	60	female	No	IIIb	5.37	0.84	0.13	0.03	0	0	4.5	0.68	0.17	0	0.01	4.54	124	0.386	85	27.3	321	42	13.6	104	13.4	11	34	0.11	10.18	5.2	86	0.06	171	11	13	1.18	10	66	53.6	31.7	21.9	1.45	16.9	7.7	9.2
17	Trainging set	Lung cancer	1	1	52	male	Yes	IIIb	5.37	0.67	0.28	0.05	0	0	3.58	1.49	0.25	0.02	0.01	3.05	82	0.26	85.2	26.9	315	56	18.2	316	16.4	11.5	38.7	0.36	10	5.2	54	0.1	222	12	14	1.17	22	92	65.8	29.7	36.1	0.82	32.4	12.9	19.5
18	Trainging set	Lung cancer	1	1	65	male	No	IIIb	4.39	0.41	0.48	0.09	0.01	0.01	1.82	2.09	0.4	0.04	0.02	3.9	138	0.404	103.6	35.4	342	61	16.1	205	8.5	8.9	16	0.18	9.72	5	71.8	0.07	366	21	21	1	56	77	86.1	42.1	44	0.96	10.2	6.9	3.3
19	Trainging set	Lung cancer	1	1	62	female	No	IIIb	6.1	0.7	0.22	0.07	0.01	0	4.25	1.34	0.43	0.05	0.01	3.93	110	0.332	84.5	28	331	40	12.9	290	11.7	10.3	27.2	0.3	9.49	4.6	74	0.06	233	14	19	1.36	16	107	72.6	38.2	34.4	1.11	22.9	10.3	12.6
20	Trainging set	Lung cancer	1	1	62	female	No	IIIb	4.91	0.61	0.2	0.06	0.13	0	2.98	0.98	0.28	0.64	0.02	4.54	140	0.419	92.3	30.8	334	43	12.7	232	9.6	8.9	16.4	0.21	9.44	4.2	57.9	0.07	274	10	21	2.1	53	77	71.4	36.5	34.9	1.05	16.9	3.4	13.5
21	Trainging set	Lung cancer	1	1	62	male	Yes	IIIb	15.57	0.86	0.14	0.01	0	0	13.31	2.16	0.09	0	0.01	3.78	117	0.359	95	31	327	41	12.1	387	15.6	7.9	12	0.31	8.84	4.7	96	0.05	302	12	24	2	37	68	72.3	37.1	35.2	1.05	4.8	2.4	2.4
22	Trainging set	Lung cancer	1	1	62	male	Yes	IIb	7.16	0.66	0.18	0.07	0.07	0.01	4.73	1.32	0.5	0.53	0.05	4.54	133	0.405	89.2	29.3	328	45	13.8	228	9.2	8.6	13.9	0.19	8.79	4.7	70	0.07	821	22	19	0.86	59	68	75.1	42.5	32.6	1.3	7.8	2.8	5
23	Trainging set	Lung cancer	1	1	45	female	No	IV	6.6	0.66	0.2	0.09	0.02	0	4.35	1.33	0.61	0.14	0.01	3.18	79	0.263	82.7	24.8	300	55	18.2	209	8.9	8.4	14	0.18	8.67	5.2	56.3	0.09	299	31	48	1.55	235	196	81.3	42.7	38.6	1.11	11.5	8.5	3
24	Trainging set	Lung cancer	1	1	76	male	No	IIIb	6.94	0.9	0.06	0.04	0	0	6.24	0.43	0.25	0	0	2.94	82	0.26	88.4	27.9	315	52	16.2	298	11	10	24.9	0.3	8.64	3.8	50.2	0.08	337	15	40	2.67	40	89	77.7	38.8	38.9	1	16.7	5.6	11.1
25	Trainging set	Lung cancer	1	1	72	male	Yes	IIIb	4.17	0.75	0.14	0.1	0.01	0.01	3.11	0.57	0.44	0.03	0.02	3.74	108	0.349	93.1	29	311	52	15.8	244	16	8.2	15.2	0.2	8.51	5.9	63	0.09	200	11	27	2.45	22	80	67.2	31.6	35.6	0.89	2.9	2	0.9
26	Trainging set	Lung cancer	1	1	45	female	No	IV	5.55	0.72	0.22	0.05	0.02	0	3.99	1.2	0.26	0.08	0.02	2.28	72	0.224	98.3	31.7	323	56	15.8	233	16.4	8.7	17.7	0.2	8.29	4.8	52.7	0.09	305	29	44	1.52	39	57	72	29.8	42.2	0.71	10.5	1.3	9.2
27	Trainging set	Lung cancer	1	1	69	male	No	IIIb	15.39	0.93	0.03	0.04	0	0	14.3	0.46	0.6	0	0.03	5.73	155	0.472	82.4	27.1	329	49	17	316	15.7	9.7	25.1	0.31	8.25	13.9	106.8	0.13	408	80	48	0.6	51	56	63.7	28	35.7	0.78	36.2	19.9	16.3
28	Trainging set	Lung cancer	1	1	50	male	No	Ib	6.85	0.63	0.24	0.1	0.02	0	4.34	1.66	0.69	0.13	0.03	4.16	130	0.4	96.2	31.2	325	46	13.4	251	16.2	10.1	26.7	0.26	8.2	4.7	82.3	0.06	241	33	29	0.88	87	101	67.6	32.2	35.4	0.91	28.5	7	21.5
29	Trainging set	Lung cancer	1	1	72	male	Yes	IIIb	5.47	0.58	0.17	0.07	0.17	0.01	3.16	0.94	0.39	0.94	0.03	4.76	144	0.427	89.7	30.3	337	40	12.3	171	10.5	9.2	18.4	0.16	8.16	8.9	84.3	0.11	424	53	35	0.66	51	106	75.6	34	41.6	0.82	12.8	5.5	7.3
30	Trainging set	Lung cancer	1	1	56	male	No	IV	5.94	0.65	0.25	0.07	0.03	0	3.86	1.46	0.44	0.15	0.01	5.1	162	0.481	94.3	31.8	337	46	13.3	203	13.1	10.7	31.1	0.22	7.97	6.5	61.4	0.11	245	40	24	0.6	22	94	73.2	36.1	37.1	0.97	11.4	6.3	5.1
31	Trainging set	Lung cancer	1	1	45	male	No	IIIb	8.27	0.8	0.12	0.07	0	0	6.64	1.02	0.55	0.01	0.01	5.22	154	0.447	85.6	29.5	345	42	13.6	183	10.7	9.8	22.9	0.18	7.91	4.8	61.2	0.08	407	67	56	0.84	42	76	94	47.5	46.5	1.02	25.5	23	2.5
32	Trainging set	Lung cancer	1	1	45	female	No	IV	10.76	0.86	0.07	0.08	0	0	9.2	0.72	0.81	0.01	0.02	4.14	123	0.395	95.5	29.8	312	73	21.5	144	16.4	9.6	27.2	0.14	7.76	6.3	45	0.14	229	26	32	1.23	108	130	69.4	35.7	33.7	1.06	9.6	6.4	3.2
33	Trainging set	Lung cancer	1	1	49	female	No	Ib	9.32	0.77	0.16	0.06	0.01	0	7.17	1.48	0.54	0.08	0.03	4.49	134	0.396	88.2	29.8	338	42	13.1	574	10.4	9.4	19.8	0.54	7.71	7.1	41	0.17	168	26	16	0.62	110	131	67.8	36	31.8	1.13	7.6	4.1	3.5
34	Trainging set	Lung cancer	1	1	59	male	Yes	IIIb	9.02	0.64	0.25	0.09	0	0	5.78	2.29	0.8	0	0.03	4.79	154	0.442	92.3	32.2	348	45	13.3	188	11.2	9.6	21.9	0.18	7.71	5.5	63	0.09	166	9	13	1.44	55	81	73.5	40.6	32.9	1.23	9.9	3.8	6.1
35	Trainging set	Lung cancer	1	-1	60	male	Yes	Ib	8.03	0.56	0.35	0.07	0.02	0	4.51	2.8	0.53	0.14	0.03	5.73	171	0.497	86.7	29.8	344	43	13.6	149	9.4	8.8	14.9	0.13	7.66	5.9	107	0.06	352	14	24	1.71	15	60	58.4	34.8	23.6	1.47	20.3	6.7	13.6
36	Trainging set	Lung cancer	1	1	77	female	No	IIIb	5.36	0.62	0.27	0.09	0.01	0	3.34	1.44	0.48	0.07	0.02	4.95	150	0.456	92.1	30.3	329	50	14.8	196	11.6	10.3	27.4	0.2	7.42	7.5	80	0.09	215	8	19	2.38	24	59	62	28.5	33.5	0.85	31.3	13.3	18
37	Trainging set	Lung cancer	1	1	47	male	No	IIIb	9.75	0.77	0.15	0.06	0.02	0	7.46	1.49	0.6	0.17	0.03	4.43	134	0.398	90	30.3	337	42	13.1	276	15.9	9	18.7	0.25	7.35	5.2	77.5	0.07	270	40	25	0.63	49	129	62.5	31.1	31.4	0.99	14.6	4.2	10.4
38	Trainging set	Lung cancer	1	1	74	male	No	IIIb	8.49	0.74	0.2	0.05	0.01	0	6.29	1.71	0.4	0.07	0.02	5.33	162	0.48	90.2	30.5	338	42	13	178	16.5	10.6	31.4	0.19	7.16	4	97	0.04	365	31	30	0.97	36	95	76.3	44.1	32.2	1.37	26.6	10.6	16
39	Trainging set	Lung cancer	1	1	60	female	No	IIIb	5.09	0.63	0.3	0.07	0	0	3.19	1.53	0.34	0.01	0.01	3.31	96	0.297	89.7	29	323	45	13.7	214	8.1	8.3	12.5	0.18	7.1	4.8	67.2	0.07	166	19	12	0.63	10	79	70.9	32.5	38.4	0.85	9.6	0.5	9.1
40	Trainging set	Lung cancer	1	1	60	male	No	IIb	5.03	0.68	0.28	0.02	0.02	0	3.42	1.43	0.08	0.08	0.01	3.42	104	0.329	96.2	30.4	316	59	17	148	9.7	9.2	18.8	0.14	7.08	5.3	69.2	0.08	257	32	24	0.75	27	77	81	36.5	44.5	0.82	13.9	2.2	11.7
41	Trainging set	Lung cancer	1	1	54	female	No	IIIb	8.03	0.71	0.24	0.03	0.02	0	5.73	1.91	0.24	0.12	0.03	3.99	114	0.363	91.1	28.5	313	49	15.2	566	15.8	8.2	15	0.47	7.02	3.6	50	0.07	222	15	42	2.8	21	72	82.3	37.9	44.4	0.85	7.3	2.3	5
42	Trainging set	Lung cancer	1	-1	63	male	Yes	IIIb	4.5	0.6	0.29	0.09	0.02	0	2.72	1.29	0.39	0.08	0.01	3.78	120	0.384	101.6	31.7	313	59	15.9	157	18.4	13.2	49.9	0.21	6.94	4	63.2	0.06	270	52	36	0.69	57	81	75.5	36.4	39.1	0.93	12.8	4.6	8.2
43	Trainging set	Lung cancer	1	-1	48	female	No	IV	4.11	0.56	0.2	0.07	0.17	0.01	2.28	0.82	0.28	0.7	0.02	5.22	137	0.428	82	26.2	320	40	13.2	131	15.3	11.3	38.4	0.15	6.88	8	79.8	0.1	451	19	16	0.84	29	135	82.6	41.4	41.2	1	15.4	4.6	10.8
44	Trainging set	Lung cancer	1	1	51	male	Yes	IIIb	6.02	0.78	0.17	0.05	0.01	0	4.67	1	0.27	0.05	0.01	4.66	138	0.415	89.1	29.6	333	44	13.3	145	11.2	10.7	30.5	0.16	6.86	5.1	66	0.08	346	8	12	1.5	13	74	73.3	37.3	36	1.04	7.7	3.2	4.5
45	Trainging set	Lung cancer	1	1	50	female	Yes	IIIb	10.45	0.81	0.14	0.05	0	0	8.51	1.43	0.47	0	0.01	4.47	134	0.388	86.8	30	345	42	13.4	171	11.8	10	25.3	0.17	6.78	7.4	79	0.09	268	29	23	0.79	16	86	73.9	42.2	31.7	1.33	6.6	3.2	3.4
46	Trainging set	Lung cancer	1	1	65	female	No	IV	5.92	0.76	0.17	0.04	0.03	0	4.49	1	0.25	0.15	0.02	4.8	147	0.421	87.7	30.6	349	40	12.4	125	9.1	8.6	13.6	0.11	6.71	6.7	74	0.09	257	9	22	2.44	20	126	56.9	36.6	20.3	1.8	15.5	4.6	10.9
47	Trainging set	Lung cancer	1	1	72	male	Yes	IV	9.98	0.69	0.24	0.05	0.02	0	6.85	2.35	0.48	0.15	0.04	3.72	107	0.325	87.4	28.8	329	47	14.8	255	8.9	8.8	16	0.22	6.69	5.2	95	0.05	264	8	11	1.38	23	69	70.6	32.3	38.3	0.84	9.3	5	4.3
48	Trainging set	Lung cancer	1	1	44	male	No	IV	11.82	0.73	0.16	0.09	0.02	0	8.66	1.84	1.02	0.21	0.02	4.13	126	0.389	94.2	30.5	324	47	13.5	411	9.4	8.8	15.1	0.36	6.66	5.6	47.9	0.12	86	47	27	0.57	44	107	83.4	40.8	42.6	0.96	9.5	7.6	1.9
49	Trainging set	Lung cancer	1	1	63	male	No	IV	10.43	0.91	0.03	0.06	0	0	9.52	0.3	0.57	0	0	4.51	128	0.413	91.6	28.4	310	50	14.8	163	14.6	11.3	36.2	0.18	6.61	6.1	49	0.12	213	20	22	1.1	111	181	64.7	32.8	31.9	1.03	10.6	6.8	3.8
50	Trainging set	Lung cancer	1	1	49	male	No	Ib	5.82	0.62	0.27	0.03	0.08	0.01	3.6	1.56	0.19	0.44	0.03	4.72	139	0.424	89.8	29.5	328	40	12.7	229	16.2	10.5	29.7	0.24	6.61	9.5	99.3	0.1	406	36	35	0.97	22	71	70.8	41.6	29.2	1.42	11.3	4.3	7
51	Trainging set	Lung cancer	1	1	60	female	No	IIIb	6.05	0.79	0.2	0.01	0	0	4.77	1.19	0.08	0	0	3.56	101	0.306	86	28.4	330	48	15.4	218	12.6	10.1	27.1	0.22	6.54	5.6	52	0.11	241	12	20	1.67	32	111	74.2	41.6	32.6	1.28	7.6	3.3	4.3
52	Trainging set	Lung cancer	1	1	62	male	No	IIIb	5.4	0.58	0.39	0.02	0	0	3.14	2.12	0.1	0.01	0.02	4.17	130	0.381	91.4	31.2	341	43	13	300	9.2	9.2	17.3	0.28	6.51	5.5	87	0.06	263	3	17	5.67	15	53	65	37.8	27.2	1.39	6.3	3.5	2.8
53	Trainging set	Lung cancer	1	1	49	male	Yes	IIb	5.26	0.66	0.29	0.03	0.01	0	3.49	1.52	0.17	0.06	0.02	4.79	149	0.443	92.6	31.1	336	43	13	259	16.2	9.9	25.2	0.26	6.48	7.3	72.2	0.1	423	38	28	0.74	31	93	74	42	32	1.31	10.4	4.6	5.8
54	Trainging set	Lung cancer	1	1	80	male	Yes	IIIb	6.57	0.75	0.13	0.07	0.04	0.01	4.92	0.86	0.46	0.26	0.07	4.63	136	0.418	90.4	29.4	326	43	13.4	218	16.1	9.3	22.3	0.2	6.46	7.1	76.7	0.09	291	17	21	1.24	39	128	81.8	38.3	43.5	0.88	13.4	4.5	8.9
55	Trainging set	Lung cancer	1	1	69	male	No	IIIa	3.97	0.65	0.27	0.07	0	0	2.6	1.06	0.29	0	0.01	4.08	135	0.41	100.5	33.1	329	50	13.7	102	19.9	12.4	45.9	0.13	6.45	5.7	84	0.07	219	27	33	1.22	48	73	66.6	33.5	33.1	1.01	21.2	9.8	11.4
56	Trainging set	Lung cancer	1	1	75	female	No	IIIb	3.17	0.57	0.37	0.05	0.01	0	1.79	1.18	0.16	0.03	0.01	4.36	128	0.41	94.1	29.4	313	46	13.9	156	16.1	10.2	27.7	0.16	6.32	6.1	51	0.12	171	16	20	1.25	18	89	72	45.1	26.9	1.68	16.9	6.8	10.1
57	Trainging set	Lung cancer	1	1	48	female	No	IV	7.32	0.71	0.18	0.06	0.05	0.01	5.19	1.28	0.45	0.33	0.07	4.25	121	0.398	93.6	28.4	303	49	14.7	238	16.2	12	40.5	0.29	6.3	5	49.4	0.1	179	65	34	0.52	10	82	72.3	35.3	37	0.95	12.8	3.9	8.9
58	Trainging set	Lung cancer	1	1	67	male	Yes	IIIb	13.66	0.78	0.16	0.05	0.01	0	10.66	2.23	0.63	0.07	0.01	4.6	152	0.398	86.5	33	382	42	13.4	286	13.8	11.1	33.7	0.32	6.26	7.5	60.4	0.12	302	26	26	1	27	76	74.3	40.6	33.7	1.2	12.5	4.2	8.3
59	Trainging set	Lung cancer	1	1	30	male	No	IIIb	5.69	0.68	0.25	0.06	0.01	0	3.87	1.43	0.33	0.05	0.01	4.74	144	0.455	96	30.4	317	45	13.4	278	16.1	9.7	23.4	0.27	6.2	5.2	58.1	0.09	147	89	136	1.53	80	149	81.4	38.7	42.7	0.91	23.2	8.8	14.4
60	Trainging set	Lung cancer	1	1	58	male	Yes	IV	7.12	0.77	0.13	0.06	0.05	0	5.45	0.91	0.39	0.32	0.03	4.19	125	0.374	89.3	29.8	334	47	14.3	244	9.9	9.2	19.4	0.22	6.18	6.1	72	0.08	427	15	19	1.27	56	63	72.8	38	34.8	1.09	4.2	2.1	2.1
61	Trainging set	Lung cancer	1	1	42	male	No	IV	11.14	0.89	0.05	0.06	0	0	9.89	0.56	0.61	0.01	0.01	3.27	99	0.295	90.2	30.3	336	44	13.2	193	10.4	9.2	19.4	0.18	6.16	10.2	42	0.24	249	15	17	1.13	11	54	56.5	34.1	22.4	1.52	9.3	4	5.3
62	Trainging set	Lung cancer	1	1	65	male	No	IV	7.24	0.69	0.17	0.13	0.01	0	5.02	1.22	0.91	0.06	0.02	4.26	116	0.363	85.2	27.2	320	40	12.9	416	9	8.4	12.4	0.35	6.16	5.1	82.1	0.06	305	50	40	0.8	104	124	84.3	37.5	46.8	0.8	23.8	11.3	12.5
63	Trainging set	Lung cancer	1	1	53	male	No	IV	5.89	0.55	0.21	0.06	0.18	0.01	3.2	1.22	0.35	1.05	0.05	5.25	174	0.45	85.7	33.1	387	45	14.4	159	13.4	10.9	31.7	0.17	6.16	7.6	68.3	0.11	340	52	40	0.77	19	66	73.9	37.3	36.6	1.02	24.1	2.3	21.8
64	Trainging set	Lung cancer	1	1	59	male	Yes	IIIa	5.43	0.6	0.32	0.06	0.02	0	3.29	1.71	0.32	0.09	0.02	4.13	132	0.395	95.7	32.1	335	42	12.3	156	16.4	10.5	28.8	0.16	6.16	4.3	99	0.04	422	7	18	2.57	12	60	70.5	35.9	34.6	1.04	11.1	6.2	4.9
65	Trainging set	Lung cancer	1	1	66	male	No	IV	5.71	0.61	0.3	0.07	0.02	0	3.48	1.69	0.42	0.1	0.02	4.78	146	0.425	88.9	30.5	344	41	12.8	156	12.7	10.5	30.9	0.16	6.15	7.9	81	0.1	299	8	14	1.75	15	64	60.7	39.2	21.5	1.82	12.4	4.5	7.9
66	Trainging set	Lung cancer	1	1	81	male	No	IV	5.28	0.75	0.16	0.06	0.03	0	3.96	0.82	0.33	0.15	0.01	3.64	124	0.391	107.4	34.1	317	55	14.1	193	10.3	9.3	19.3	0.18	6.13	6.1	77.8	0.08	254	28	24	0.86	56	121	64.1	32	32.1	1	11.4	3.7	7.7
67	Trainging set	Lung cancer	1	-1	71	male	No	IIIa	6.31	0.52	0.33	0.07	0.07	0.01	3.29	2.05	0.46	0.46	0.04	4.46	146	0.443	99.3	32.7	330	50	13.7	235	10.3	9.4	19.9	0.22	6.11	3.9	77	0.05	443	28	25	0.89	130	136	84	41.8	42.2	0.99	7.6	3.6	4
68	Trainging set	Lung cancer	1	1	66	male	Yes	IIIa	8.16	0.7	0.22	0.06	0.01	0	5.72	1.82	0.51	0.09	0.02	3.38	86	0.29	85.7	25.5	298	48	15.8	216	15.7	9	19.2	0.19	6.1	2.8	65	0.04	264	12	27	2.25	36	107	93	34.5	58.5	0.59	9.1	4.9	4.2
69	Trainging set	Lung cancer	1	-1	63	female	No	IV	8.21	0.55	0.38	0.06	0.01	0.01	4.49	3.09	0.51	0.07	0.04	4.73	144	0.43	90.9	30.4	335	47	14.2	321	9.9	8.8	15.5	0.28	6.04	3	75	0.04	252	5	13	2.6	13	98	66.6	35.3	31.3	1.13	10.9	4.6	6.3
70	Trainging set	Lung cancer	1	1	77	male	Yes	IIIa	7.56	0.66	0.26	0.06	0.02	0	4.99	1.94	0.44	0.15	0.03	5.34	154	0.471	88.2	28.8	327	47	14.9	362	8.7	8.4	12.1	0.3	6.04	5.7	79	0.07	315	4	14	3.5	41	91	67	37.2	29.8	1.25	19.2	7.1	12.1
71	Trainging set	Lung cancer	1	1	54	female	No	IIIa	4.92	0.7	0.25	0.05	0	0	3.46	1.2	0.23	0.01	0.02	3.73	126	0.386	103.4	33.8	327	48	13	90	16.7	11.2	33.2	0.1	6	6.8	66.9	0.1	315	21	24	1.14	13	107	78.6	41.5	37.1	1.12	22	0.9	21.1
72	Trainging set	Lung cancer	1	1	56	male	Yes	IV	9.27	0.8	0.15	0.04	0.01	0	7.44	1.38	0.37	0.05	0.02	4.7	153	0.457	97.2	32.6	335	48	13.4	286	11.9	10.4	27.7	0.3	5.99	3.6	65	0.06	268	5	12	2.4	22	122	81.5	44.7	36.8	1.21	23	8.7	14.3
73	Trainging set	Lung cancer	1	1	56	female	No	IV	2.18	0.43	0.5	0.07	0	0	0.93	1.09	0.16	0	0	3.07	100	0.297	96.9	32.7	338	42	12.5	25	16.7	10.6	29.2	0.02	5.99	4.9	57.2	0.09	181	21	20	0.95	56	112	73.5	39.9	33.6	1.19	11.3	3.1	8.2
74	Trainging set	Lung cancer	1	1	62	female	No	IV	5.16	0.72	0.19	0.08	0.01	0	3.71	0.96	0.43	0.04	0.01	4.73	134	0.409	86.5	28.3	328	41	12.9	186	0	0	0	0	5.96	6	57.7	0.1	221	24	24	1	22	120	80.2	34.1	46.1	0.74	17.9	9	8.9
75	Trainging set	Lung cancer	1	1	57	male	Yes	IV	3.93	0.79	0.19	0.02	0	0	3.11	0.73	0.06	0.01	0.01	3.29	91	0.287	87.2	27.7	317	56	17.5	309	10.3	9.2	19	0.28	5.95	5.9	64	0.09	195	8	11	1.38	54	124	72.2	37.4	34.8	1.07	11.9	7	4.9
76	Trainging set	Lung cancer	1	1	68	male	No	IV	7.51	0.83	0.14	0.03	0	0	6.26	1.05	0.19	0	0	3.05	97	0.293	96.1	31.8	331	53	15	115	9.6	9.7	21.5	0.11	5.89	8.5	82	0.1	321	15	23	1.53	18	65	71	42.9	28.1	1.53	5.2	2.7	2.5
77	Trainging set	Lung cancer	1	1	69	male	No	IV	8.56	0.69	0.17	0.08	0	0.01	5.9	1.41	0.71	0.03	0.04	4.65	153	0.437	94	32.9	350	47	14	194	8.9	8.5	13	0.16	5.88	2.9	70	0.04	430	65	93	1.43	1165	480	73.2	41.3	31.9	1.29	13.1	8.7	4.4
78	Trainging set	Lung cancer	1	1	66	male	Yes	Ib	7.34	0.68	0.23	0.07	0.01	0.01	4.98	1.7	0.51	0.09	0.04	3.55	121	0.354	99.7	34.1	342	48	13.2	178	14	11.4	36.6	0.2	5.88	4.1	84	0.05	302	13	26	2	19	39	60.1	27.2	32.9	0.83	15.5	8.5	7
79	Trainging set	Lung cancer	1	1	37	male	No	IIIa	3.81	0.51	0.32	0.15	0	0.01	1.95	1.22	0.57	0.01	0.02	3.83	126	0.356	93	32.9	354	52	15.6	201	8.6	8.5	13.6	0.17	5.87	3	54	0.06	115	30	28	0.93	23	78	67.7	39.3	28.4	1.38	22.4	3.2	19.2
80	Trainging set	Lung cancer	1	1	59	male	Yes	IV	14.46	0.9	0.04	0.05	0	0	13.09	0.6	0.75	0.01	0.01	6.07	189	0.553	91.2	31.2	342	40	12.4	196	17	9.1	23.1	0.18	5.86	7.3	69.2	0.11	240	32	37	1.16	22	66	81.4	42.2	39.2	1.08	25.7	4.3	21.4
81	Trainging set	Lung cancer	1	1	40	male	No	IV	6.67	0.57	0.27	0.1	0.06	0.01	3.8	1.78	0.65	0.38	0.04	5.52	145	0.456	82.6	26.3	318	46	15.3	247	9.4	8.9	16.4	0.22	5.84	5.6	56.6	0.1	315	60	33	0.55	41	102	75	39.7	35.3	1.12	5.9	1.4	4.5
82	Trainging set	Lung cancer	1	-1	43	male	No	IV	5.6	0.57	0.33	0.07	0.03	0	3.17	1.84	0.38	0.19	0.02	5.2	155	0.468	90	29.7	330	45	14.1	251	16.1	9.7	24.5	0.24	5.83	5.7	78.7	0.07	484	177	69	0.39	101	125	76.1	37.8	38.3	0.99	10	4.9	5.1
83	Trainging set	Lung cancer	1	1	63	female	No	IV	3.34	0.52	0.46	0.01	0	0.02	1.72	1.54	0.02	0	0.06	4.01	113	0.339	84.5	28.2	333	47	15.2	267	9.3	8.9	17.1	0.24	5.82	8	67.4	0.12	342	19	22	1.16	12	56	70.7	39.1	31.6	1.24	4.8	0.5	4.3
84	Trainging set	Lung cancer	1	1	45	female	No	IV	6.19	0.79	0.16	0.04	0	0	4.91	1	0.24	0.02	0.01	3.96	126	0.38	96	31.8	332	50	14.2	213	12.9	10.9	31.7	0.23	5.81	3.8	62	0.06	238	10	17	1.7	12	66	75.5	42.3	33.2	1.27	13.6	5.7	7.9
85	Trainging set	Lung cancer	1	1	47	male	Yes	IIIa	3.72	0.69	0.25	0.05	0.01	0	2.57	0.93	0.18	0.03	0.01	4.72	167	0.492	104.3	35.3	339	45	12.1	149	16	11.2	32.2	0.17	5.8	10.1	71.1	0.14	263	89	53	0.6	41	78	70.3	41.7	28.6	1.46	12.3	1	11.3
86	Trainging set	Lung cancer	1	1	64	male	No	IV	10.18	0.88	0.1	0.01	0	0	8.98	1.03	0.11	0.01	0.01	5.33	169	0.49	91.9	31.7	345	45	13.4	223	11.6	10	25.4	0.22	5.77	3.5	71	0.05	381	15	17	1.13	23	79	66.1	33.4	32.7	1.02	16.3	6.1	10.2
87	Trainging set	Lung cancer	1	1	58	male	Yes	IV	9.57	0.65	0.22	0.11	0.01	0.01	6.26	2.13	1.01	0.08	0.05	4.4	135	0.403	91.6	30.7	335	46	13.9	216	11.2	10.1	25.9	0.22	5.76	3.7	63.3	0.06	207	36	28	0.78	48	111	79.2	35	44.2	0.79	8.8	2.5	6.3
88	Trainging set	Lung cancer	1	1	50	female	No	IIIa	7.55	0.5	0.21	0.06	0.23	0	3.75	1.59	0.45	1.71	0.03	4.75	107	0.372	78.3	22.5	288	66	23.2	157	0	0	0	0	5.76	8.1	74.5	0.11	306	25	24	0.96	18	117	77.7	36.6	41.1	0.89	19.8	3.1	16.7
89	Trainging set	Lung cancer	1	1	62	male	No	IIIa	5.53	0.58	0.29	0.11	0.02	0	3.22	1.6	0.59	0.1	0.01	4.38	133	0.392	89.5	30.4	339	43	13.3	247	9.8	9.3	19.3	0.23	5.75	8.3	63.2	0.13	230	31	39	1.26	17	102	85.1	42.9	42.2	1.02	12.1	5.1	7
90	Trainging set	Lung cancer	1	1	76	male	No	IIIb	5.73	0.77	0.12	0.09	0.02	0	4.38	0.66	0.5	0.11	0.01	4.11	119	0.373	90.8	29	319	43	12.9	315	9.1	8.7	14.6	0.27	5.74	7.1	109.6	0.06	378	29	34	1.17	119	199	81.5	40.9	40.6	1.01	10.3	5.7	4.6
91	Trainging set	Lung cancer	1	1	62	male	No	IV	8.06	0.87	0.06	0.05	0.01	0	7.03	0.49	0.4	0.1	0.02	4.52	132	0.401	88.7	29.2	329	46	14.2	245	11.9	10	26	0.25	5.72	4.3	58.9	0.07	134	11	26	2.36	15	93	75.2	32.8	42.4	0.77	18.5	8.7	9.8
92	Trainging set	Lung cancer	1	1	67	female	No	IV	11.51	0.88	0.05	0.07	0	0	10.1	0.55	0.8	0.03	0.03	3.19	98	0.307	96.3	30.7	319	45	13.1	326	15.8	8.7	16.6	0.28	5.64	6.6	62.4	0.11	148	19	23	1.21	11	68	64.8	29.3	35.5	0.83	8.3	5	3.3
93	Trainging set	Lung cancer	1	1	59	male	No	IV	5.91	0.7	0.22	0.04	0.03	0.01	4.14	1.29	0.26	0.18	0.04	4.75	156	0.467	98.3	32.8	333	49	14.1	130	16.4	13.5	49.3	0.18	5.64	6.8	67.9	0.1	317	23	21	0.91	13	64	67	32.8	34.2	0.96	9.8	2.2	7.6
94	Trainging set	Lung cancer	1	1	52	female	No	IV	6.71	0.92	0.05	0.03	0	0	6.15	0.34	0.18	0.02	0.02	4.15	124	0.379	91.3	30	328	39	12	314	15.7	8	12.8	0.25	5.63	4.2	57.9	0.07	175	11	17	1.55	10	96	90.1	43.2	46.9	0.92	13	3.6	9.4
95	Trainging set	Lung cancer	1	1	72	male	No	IIIa	5.39	0.65	0.27	0.06	0.02	0	3.5	1.46	0.3	0.11	0.02	4.04	140	0.419	103.6	34.6	334	48	13	142	16.6	11.2	35.4	0.16	5.58	7.6	80.4	0.09	276	32	32	1	14	91	74.8	39.1	35.7	1.1	15.8	8.3	7.5
96	Trainging set	Lung cancer	1	1	68	male	No	IV	14.12	0.8	0.1	0.07	0.01	0	11.32	1.46	0.95	0.14	0.03	4.12	120	0.364	88.3	29.1	330	44	13.5	352	7.7	7.9	8.8	0.28	5.47	4.4	61	0.07	217	12	10	0.83	18	84	69.4	33.3	36.1	0.92	7	3.4	3.6
97	Trainging set	Lung cancer	1	-1	62	female	No	IIIa	7.72	0.72	0.14	0.07	0.07	0	5.56	1.04	0.52	0.56	0.02	4.5	142	0.381	84.7	31.6	373	46	14.8	196	15.1	11.7	38.7	0.23	5.46	5.7	67	0.09	268	31	28	0.9	97	109	76.6	43.1	33.5	1.29	11.8	5.9	5.9
98	Trainging set	Lung cancer	1	1	27	male	No	IIIa	8.96	0.78	0.12	0.08	0.02	0	6.94	1.08	0.69	0.18	0.04	3.81	118	0.34	89.2	31	347	43	13.2	236	9.8	9.1	18.3	0.22	5.45	6.7	77	0.09	335	74	64	0.86	165	82	70.3	41.4	28.9	1.43	18.3	10.2	8.1
99	Trainging set	Lung cancer	1	1	49	male	Yes	IV	5.02	0.75	0.24	0	0	0	3.74	1.23	0.02	0.02	0.01	3.26	113	0.334	102.5	34.7	339	47	12.9	159	16.3	9.4	22	0.15	5.44	6.4	73.4	0.09	300	27	22	0.81	26	89	81.5	45.2	36.3	1.25	14.5	2.8	11.7
100	Trainging set	Lung cancer	1	1	51	male	No	IIIa	4.3	0.6	0.3	0.06	0.04	0	2.56	1.28	0.26	0.18	0.01	4.16	129	0.394	94.7	31	327	49	14.5	249	11.1	9.9	24.7	0.25	5.4	5.3	66.7	0.08	237	34	23	0.68	26	90	79.3	37.7	41.6	0.91	14.9	6.7	8.2
101	Trainging set	Lung cancer	1	1	61	male	No	IIIa	15.85	0.78	0.15	0.05	0.01	0	12.31	2.37	0.86	0.22	0.03	4.47	126	0.384	85.9	28.2	328	45	14.4	307	8.7	8.5	13.4	0.26	5.33	7.1	61.4	0.12	314	29	23	0.79	40	69	72.3	32.9	39.4	0.84	9.1	2.1	7
102	Trainging set	Lung cancer	1	-1	58	male	Yes	IV	5.79	0.65	0.26	0.08	0.01	0	3.76	1.51	0.45	0.04	0.01	3.86	122	0.356	92.2	31.6	343	51	15.1	144	11.3	9.8	24	0.14	5.32	6.4	62.2	0.1	395	16	31	1.94	78	79	69	39.3	29.7	1.32	13.6	2.6	11
103	Trainging set	Lung cancer	1	1	68	male	Yes	IIIb	7.2	0.79	0.19	0.01	0	0	5.72	1.38	0.06	0.02	0.02	3.87	105	0.337	87.1	27.1	312	50	15.9	175	11	9.3	20.8	0.16	5.31	5.2	65.7	0.08	194	31	22	0.71	41	117	80.2	34.4	45.8	0.75	10.3	2.2	8.1
104	Trainging set	Lung cancer	1	-1	74	female	No	IIIa	4.44	0.61	0.31	0.06	0.01	0	2.71	1.39	0.28	0.04	0.02	3.85	125	0.366	95.2	32.6	342	40	11.9	134	16.2	9.6	23.4	0.13	5.31	6	66	0.09	238	24	31	1.29	13	87	65.5	39.7	25.8	1.54	16.1	6.1	10
105	Trainging set	Lung cancer	1	1	52	male	Yes	IIIa	3.05	0.66	0.3	0.02	0.01	0.01	2	0.91	0.05	0.04	0.04	4.04	129	0.376	93.1	31.9	343	42	12.3	216	8.5	8.4	12.4	0.18	5.3	4.1	74	0.06	138	12	11	0.92	92	67	73.6	40.3	33.3	1.21	6.1	3.4	2.7
106	Trainging set	Lung cancer	1	1	53	male	Yes	IIIa	15.42	0.88	0.09	0.03	0	0	13.54	1.32	0.49	0	0.01	4.4	134	0.4	90.9	30.5	335	43	12.8	224	12	10.5	28	0.23	5.25	2.8	65	0.04	223	38	28	0.74	106	112	75.9	40	35.9	1.11	10.5	5.7	4.8
107	Trainging set	Lung cancer	1	1	68	male	No	IV	6.38	0.66	0.23	0.1	0.01	0	4.18	1.45	0.62	0.07	0.02	3.09	86	0.275	89	27.8	313	56	17.5	320	8.4	8.4	12.8	0.27	5.25	4.3	49.9	0.09	153	50	57	1.14	66	110	75.8	37.3	38.5	0.97	11.7	6.4	5.3
108	Trainging set	Lung cancer	1	1	60	male	No	IIIa	6.47	0.88	0.08	0.04	0	0	5.68	0.5	0.24	0.02	0.01	4.89	147	0.407	83.2	30.1	361	42	14	130	12.8	9.9	24.7	0.13	5.23	1.6	49	0.03	142	28	26	0.93	19	119	70.3	43	27.3	1.58	22.3	7.8	14.5
109	Trainging set	Lung cancer	1	1	66	female	No	IV	13.89	0.91	0.06	0.03	0	0	12.64	0.76	0.44	0	0	4.54	137	0.425	93.6	30.2	322	46	13.5	203	12.4	10.4	29.4	0.21	5.19	5.3	56	0.09	277	12	14	1.17	25	89	70.9	46.5	24.4	1.91	16	5.6	10.4
110	Trainging set	Lung cancer	1	-1	56	male	No	IIIb	4.42	0.56	0.31	0.1	0.02	0.01	2.48	1.39	0.44	0.08	0.02	4.86	142	0.421	86.6	29.2	337	42	13.2	257	8.8	8.3	11.3	0.21	5.18	4.5	78	0.06	270	13	12	0.92	30	95	82.5	38	44.5	0.85	10.7	4.4	6.3
111	Trainging set	Lung cancer	1	-1	54	male	Yes	IIIb	7.2	0.71	0.23	0.04	0.02	0.01	5.11	1.64	0.29	0.12	0.04	4.42	147	0.415	94	33.2	353	44	13.2	222	16.5	10.4	28.6	0.23	5.17	3.4	77.4	0.04	379	41	30	0.73	84	84	82.1	49.3	32.8	1.5	18.8	2.5	16.3
112	Trainging set	Lung cancer	1	1	47	male	No	IIIa	5.43	0.57	0.34	0.07	0.02	0	3.08	1.83	0.36	0.1	0.02	4.25	131	0.387	91.1	30.8	339	48	14.5	167	13	10.8	31	0.18	5.17	6.2	75	0.08	342	21	15	0.71	19	90	68.4	42.6	25.8	1.65	15.9	5.7	10.2
113	Trainging set	Lung cancer	1	1	54	male	No	IIIb	2.6	0.73	0.22	0.03	0.02	0.01	1.89	0.56	0.07	0.06	0.02	3.77	116	0.348	92.5	30.8	333	43	13	179	15.5	8.7	16	0.16	5.17	4.2	84	0.05	394	17	20	1.18	16	87	78.7	46.7	32	1.46	14.2	5.2	9
114	Trainging set	Lung cancer	1	1	44	female	No	IIIb	15.69	0.89	0.09	0	0	0	13.99	1.48	0.06	0	0.01	4.38	126	0.368	84	28.8	342	37	12.2	97	16.4	11.7	41.2	0.11	5.16	5.5	51.3	0.11	235	17	24	1.41	15	53	80	41	39	1.05	19.6	3.6	16
115	Trainging set	Lung cancer	1	1	49	female	No	Ib	8.71	0.87	0.09	0.04	0	0	7.57	0.78	0.34	0	0	4.05	109	0.352	86.9	26.9	310	46	14.5	241	12	9.8	24.7	0.24	5.15	3.9	43	0.09	350	9	17	1.89	28	77	71.5	38.7	32.8	1.18	3.1	1.9	1.2
116	Trainging set	Lung cancer	1	-1	73	male	Yes	IV	5.95	0.76	0.11	0.06	0.06	0.01	4.49	0.66	0.37	0.38	0.05	4.04	117	0.37	91.6	29	316	44	13.5	126	16.1	10.6	31.5	0.13	5.06	8.2	110	0.07	511	10	26	2.6	189	260	76.4	41	35.4	1.16	21.4	11.9	9.5
117	Trainging set	Lung cancer	1	-1	64	male	No	IV	9.97	0.76	0.15	0.07	0.02	0.01	7.6	1.45	0.69	0.18	0.05	5.11	167	0.505	98.8	32.6	330	51	14.5	232	16.5	10.6	29.2	0.25	5.05	7.3	65	0.11	290	13	12	0.92	70	100	63.5	36.1	27.4	1.32	5.7	2.8	2.9
118	Trainging set	Lung cancer	1	1	40	female	No	Ib	4.35	0.59	0.35	0.04	0.01	0	2.58	1.52	0.17	0.06	0.01	4.48	140	0.4	89.3	31.3	350	42	12.8	245	10.3	9.2	18	0.23	5.04	3.5	56.5	0.06	158	49	33	0.67	20	99	82.1	39.5	42.6	0.93	19.9	2.1	17.8
119	Trainging set	Lung cancer	1	1	47	male	Yes	IV	9.08	0.81	0.14	0.04	0	0	7.3	1.31	0.4	0.04	0.01	4.4	163	0.401	91.1	37	406	43	13	262	12.7	10.7	30.3	0.28	5.03	4.5	92	0.05	408	29	22	0.76	33	72	82.5	47.7	34.8	1.37	16	5.3	10.7
120	Trainging set	Lung cancer	1	1	58	male	No	IIIa	3.59	0.58	0.35	0.03	0.04	0	2.08	1.24	0.1	0.15	0.01	5.4	148	0.446	82.6	27.4	332	46	15.1	204	10.4	9.1	18.2	0.19	4.97	5.7	58.8	0.1	312	51	33	0.65	37	81	80.3	41.4	38.9	1.06	10.1	4.4	5.7
121	Trainging set	Lung cancer	1	1	69	male	No	Ib	10.18	0.82	0.12	0.06	0	0	8.31	1.22	0.64	0	0.01	3.87	121	0.365	94.2	31.3	332	41	12.4	144	16.2	10.2	26.5	0.15	4.95	6.2	89	0.07	261	19	19	1	37	74	66.1	38.9	27.2	1.43	12.3	4.9	7.4
122	Trainging set	Lung cancer	1	1	66	female	No	Ib	6.3	0.52	0.36	0.09	0.03	0.01	3.27	2.25	0.55	0.17	0.05	4.47	129	0.395	88.4	28.9	327	41	12.8	270	10.3	9.3	19.6	0.25	4.9	4.5	55	0.08	269	18	21	1.17	30	130	69.6	39.1	30.5	1.28	7.2	3.2	4
123	Trainging set	Lung cancer	1	1	76	male	No	IIIb	6.63	0.69	0.18	0.07	0.06	0	4.58	1.16	0.47	0.38	0.02	5.18	150	0.45	86.9	29	333	44	13.8	148	10.9	9.3	19.5	0.14	4.89	5.6	73	0.08	277	27	18	0.67	46	65	74.6	41.3	33.3	1.24	7	3.9	3.1
124	Trainging set	Lung cancer	1	1	65	male	No	IV	5.87	0.54	0.23	0.07	0.17	0	3.15	1.32	0.4	0.97	0.01	4.9	148	0.441	90	30.2	336	45	13.5	238	11.3	9.8	23.5	0.23	4.89	3.4	63	0.05	269	12	23	1.92	17	138	73	36.8	36.2	1.02	10.2	4	6.2
125	Trainging set	Lung cancer	1	1	78	male	Yes	IIIa	5.3	0.65	0.23	0.08	0.03	0.01	3.44	1.22	0.44	0.13	0.07	5.92	117	0.378	63.9	19.8	310	39	17.5	218	15.2	9	24.1	0.2	4.89	6.9	67.8	0.1	285	20	29	1.45	14	97	70.6	31.5	39.1	0.81	12.1	3	9.1
126	Trainging set	Lung cancer	1	1	67	male	Yes	IV	3.87	0.57	0.38	0.03	0.03	0	2.19	1.45	0.1	0.12	0	4.31	133	0.393	91.2	30.9	338	45	13.6	84	10.2	9.6	21.7	0.08	4.84	3.4	74.9	0.05	352	38	36	0.95	21	87	83.2	41.9	41.3	1.01	13	4.9	8.1
127	Trainging set	Lung cancer	1	1	46	male	Yes	Ib	7.99	0.74	0.18	0.07	0.02	0	5.92	1.4	0.52	0.13	0.02	5.14	165	0.496	96.6	32.1	333	46	13.4	109	16.6	13.9	53.3	0.15	4.8	8.8	94	0.09	418	26	23	0.88	30	61	72.9	43.1	29.8	1.45	16.5	5.3	11.2
128	Trainging set	Lung cancer	1	1	45	female	No	IV	6.85	0.68	0.25	0.06	0.01	0	4.65	1.69	0.39	0.1	0.02	4.77	135	0.421	88.4	28.3	320	47	15.3	248	16.1	11.1	34.7	0.28	4.78	3.3	66	0.05	192	5	13	2.6	24	122	65.1	36.3	28.8	1.26	5.3	2.8	2.5
129	Trainging set	Lung cancer	1	1	52	male	No	IV	4.49	0.78	0.18	0.02	0.01	0.01	3.52	0.81	0.07	0.03	0.04	4.13	125	0.365	88.4	30.3	342	41	12.8	145	13.5	10.6	31.1	0.15	4.78	9.7	66	0.15	306	21	16	0.76	77	83	75.7	41.8	33.9	1.23	3.7	2.5	1.2
130	Trainging set	Lung cancer	1	1	37	male	No	IIIb	8.22	0.66	0.23	0.06	0.04	0	5.42	1.89	0.52	0.33	0.03	5.28	153	0.456	86.4	29	336	41	13.1	157	14	10.7	32.7	0.17	4.77	5	61.7	0.08	388	35	22	0.63	23	80	74.9	40.2	34.7	1.16	20.7	2.4	18.3
131	Trainging set	Lung cancer	1	1	60	female	No	IIIa	18.16	0.91	0.07	0.01	0	0	16.6	1.32	0.13	0.03	0.02	4.15	127	0.371	89.4	30.6	342	42	13	189	10.1	9.6	21.4	0.18	4.7	2.2	68	0.03	155	18	26	1.44	15	55	81.4	45.1	36.3	1.24	16.1	4.9	11.2
132	Trainging set	Lung cancer	1	1	75	male	No	IV	6.48	0.69	0.17	0.1	0.03	0	4.48	1.1	0.64	0.21	0.02	4.77	129	0.402	84.3	27	321	41	13.6	272	9.6	8.8	16	0.24	4.69	3.8	72	0.05	333	9	14	1.56	15	76	70.7	35	35.7	0.98	8.9	4.4	4.5
133	Trainging set	Lung cancer	1	1	63	male	No	IV	5.66	0.68	0.24	0.06	0.02	0	3.87	1.35	0.33	0.09	0.02	4.93	155	0.465	94.2	31.4	334	48	14.4	164	16.5	10.5	29.2	0.17	4.68	7.5	73	0.1	379	21	15	0.71	21	75	69.8	41.9	27.9	1.5	8.5	3.4	5.1
134	Trainging set	Lung cancer	1	1	75	male	Yes	IIIb	5.71	0.65	0.22	0.1	0.02	0	3.74	1.27	0.58	0.1	0.01	4.11	115	0.356	86.6	28	323	45	14.2	241	11.6	10.2	26.6	0.24	4.63	3.8	59.9	0.06	213	4	25	6.25	26	84	81.1	34.6	46.5	0.74	12.6	4	8.6
135	Trainging set	Lung cancer	1	-1	79	female	No	IIIb	6.03	0.62	0.31	0.06	0.01	0.01	3.74	1.86	0.34	0.06	0.03	2.52	82	0.257	101.6	32.7	322	48	13.2	210	15.9	8.2	14.6	0.17	4.62	4.1	79.2	0.05	293	27	27	1	61	75	64.4	29.6	34.8	0.85	14.9	7.4	7.5
136	Trainging set	Lung cancer	1	1	62	male	No	IIIb	9.74	0.93	0.04	0.03	0	0	9.02	0.37	0.32	0	0.01	4.52	135	0.405	89.6	29.9	333	49	14.7	124	15.1	10.6	32.6	0.13	4.55	6.4	70	0.09	246	13	14	1.08	32	62	63.4	39.1	24.3	1.61	12.7	6	6.7
137	Trainging set	Lung cancer	1	1	54	male	Yes	IIIa	7.88	0.63	0.3	0.06	0.01	0	4.97	2.35	0.45	0.07	0.01	4.8	143	0.43	89.6	29.8	333	43	13	190	10.8	10.5	28.3	0.2	4.52	5.7	78	0.07	364	17	18	1.06	28	59	69.8	45.4	24.4	1.86	12.6	4.3	8.3
138	Trainging set	Lung cancer	1	1	63	male	No	IIIa	5.46	0.6	0.26	0.09	0.05	0	3.29	1.4	0.48	0.27	0.02	3.9	139	0.4	102.5	35.6	347	43	11.8	76	16.2	8.9	17.2	0.07	4.45	4.8	75	0.06	157	16	17	1.06	39	85	69.8	34.4	35.4	0.97	27.3	10.6	16.7
139	Trainging set	Lung cancer	1	1	30	male	No	IIIb	5.58	0.81	0.15	0.01	0.02	0.01	4.53	0.84	0.08	0.09	0.03	3.89	102	0.316	81.2	26.2	323	45	15.6	377	12.9	10.6	31.3	0.4	4.4	5	44	0.11	193	7	16	2.29	16	115	78.2	44.8	33.4	1.34	20.5	8.4	12.1
140	Trainging set	Lung cancer	1	-1	65	male	No	IIIb	4.75	0.71	0.21	0.04	0.03	0.01	3.36	1.01	0.2	0.15	0.03	5	161	0.493	98.5	32.2	327	50	14.4	91	16.6	15	59.2	0.14	4.36	6	85	0.07	420	54	41	0.76	40	71	64.5	40.2	24.3	1.65	20.9	7.3	13.6
141	Trainging set	Lung cancer	1	1	53	male	No	IIIb	3.55	0.65	0.23	0.08	0.03	0	2.31	0.83	0.28	0.11	0.01	4.47	141	0.418	93.5	31.5	337	49	14.5	97	14	11.1	35.6	0.11	4.32	5.1	75	0.07	305	25	30	1.2	34	88	78.1	39	39.1	1	10.9	4.8	6.1
142	Trainging set	Lung cancer	1	1	58	male	Yes	IIIb	3.83	0.64	0.21	0.09	0.04	0.01	2.46	0.8	0.35	0.17	0.03	3.57	113	0.342	95.8	31.7	330	51	14.3	127	9.2	9	17.8	0.11	4.22	6.1	76	0.08	255	27	27	1	54	126	66	33.3	32.7	1.02	12.6	6.3	6.3
143	Trainging set	Lung cancer	1	1	57	female	No	IIIb	6.92	0.75	0.19	0.05	0.01	0	5.17	1.28	0.36	0.07	0.03	4.49	132	0.402	89.5	29.4	328	43	13.2	136	11.2	9.9	24.5	0.13	4.19	2.9	70	0.04	178	16	26	1.63	12	64	66.4	43.1	23.3	1.85	10.9	3.9	7
144	Trainging set	Lung cancer	1	1	57	male	Yes	Ib	8.01	0.69	0.24	0.07	0	0	5.49	1.89	0.57	0.03	0.01	4.08	132	0.393	96.3	32.4	336	48	13.7	209	11.3	10.2	25.7	0.21	4.18	4.6	67	0.07	237	47	33	0.7	17	65	59	34	25	1.36	10.7	4.2	6.5
145	Trainging set	Lung cancer	1	1	66	male	No	IIIa	4.25	0.62	0.28	0.09	0.01	0	2.64	1.19	0.39	0.02	0.01	3.5	131	0.399	114.2	37.4	328	53	13	26	16.8	15.5	60.8	0.04	4.17	5.1	70	0.07	413	108	105	0.97	52	74	78	43.4	34.6	1.25	13.3	5.4	7.9
146	Trainging set	Lung cancer	1	1	30	male	No	Ib	4.9	0.69	0.21	0.08	0.01	0	3.38	1.05	0.39	0.05	0.01	5.09	147	0.443	87	28.9	332	43	13.8	220	10.3	9.3	19.4	0.21	3.94	2.4	64.2	0.04	254	35	40	1.14	51	85	78.3	44.7	33.6	1.33	9.6	2.3	7.3
147	Trainging set	Lung cancer	1	1	77	male	Yes	IIIb	9.58	0.67	0.21	0.08	0.03	0	6.41	2.04	0.74	0.3	0.02	4.01	114	0.347	86.5	28.4	329	43	13.7	362	8.2	8.3	12.1	0.3	3.9	4.8	61.4	0.08	183	45	57	1.27	73	108	60.4	24.1	36.3	0.66	9	2.4	6.6
148	Trainging set	Lung cancer	1	1	67	male	Yes	IV	12.1	0.78	0.16	0.05	0.01	0	9.38	1.94	0.54	0.13	0.02	4.65	153	0.456	98.1	32.9	336	52	14.4	253	11.6	10	24.9	0.25	3.78	3.9	56	0.07	317	24	19	0.79	19	66	68.5	34.8	33.7	1.03	25.7	9.1	16.6
149	Trainging set	Lung cancer	1	1	60	male	No	IV	6.83	0.72	0.17	0.07	0.03	0	4.94	1.16	0.5	0.2	0.01	4.97	147	0.441	88.7	29.6	333	43	13.3	215	9.8	9.4	19.7	0.2	3.75	3.7	66	0.06	194	20	28	1.4	22	34	66.5	33.2	33.3	1	8.6	3.4	5.2
150	Trainging set	Lung cancer	1	1	79	male	Yes	IIIb	6.87	0.67	0.21	0.07	0.04	0.01	4.6	1.43	0.5	0.27	0.05	3.97	127	0.379	95.5	32	335	51	14.6	228	11.3	10.2	25.5	0.23	3.66	5	56.2	0.09	165	32	32	1	15	71	72.9	33.5	39.4	0.85	18	6.3	11.7
151	Trainging set	Lung cancer	1	1	72	male	No	IV	3.91	0.67	0.24	0.08	0.01	0	2.61	0.94	0.33	0.03	0	4.3	142	0.394	91.6	33	360	40	12	107	15	11.3	36.2	0.12	3.19	4.1	77	0.05	149	87	76	0.87	269	193	69.8	45.8	24	1.91	34.4	14.6	19.8
152	Trainging set	Lung cancer	1	1	63	male	No	IV	5.65	0.6	0.3	0.08	0.01	0.01	3.4	1.69	0.44	0.08	0.03	6.88	220	0.636	92.4	32	346	52	15.5	181	11.6	9.9	23.5	0.18	3.1	6	105	0.06	347	30	18	0.6	40	70	61.2	37.4	23.8	1.57	7.8	3.1	4.7
153	Trainging set	Lung cancer	1	1	39	female	No	IV	12.15	0.7	0.17	0.06	0.07	0	8.51	2.07	0.68	0.87	0.02	4.57	123	0.384	84.1	26.8	319	39	13	377	16.2	9.4	22	0.35	2.59	5.7	57.1	0.1	195	24	14	0.58	22	92	77.8	35.3	42.5	0.83	9.3	1.3	8
154	Test set	Lung cancer	1	1	59	male	Yes	IV	24.73	0.93	0.06	0.01	0.01	0	22.89	1.46	0.15	0.12	0.02	4.7	153	0.443	94.3	32.6	345	42	12.3	164	11.8	9.7	23.6	0.16	12.79	9.2	62.5	0.15	273	19	16	0.84	11	110	69.4	34.1	35.3	0.97	11.9	5.7	6.2
155	Test set	Lung cancer	1	1	70	female	No	IIIa	4.8	0.6	0.31	0.07	0.02	0	2.88	1.48	0.35	0.07	0.01	5.08	150	0.443	87.2	29.5	339	47	14.5	81	12.4	10	27.3	0.08	11.03	8.3	88	0.09	319	11	15	1.36	51	76	71.6	37.6	34	1.11	6.6	3.2	3.4
156	Test set	Lung cancer	1	1	70	female	No	IV	4.98	0.72	0.2	0.07	0.01	0.01	3.6	0.97	0.35	0.03	0.03	3.64	107	0.338	93	29.3	315	47	14.3	337	16.1	9.2	20.2	0.31	10.24	8.4	53.4	0.16	217	25	47	1.88	23	96	67.4	32.9	34.5	0.95	7.4	4.4	3
157	Test set	Lung cancer	1	1	58	male	Yes	IIIa	4.82	0.71	0.23	0.05	0	0	3.43	1.13	0.23	0.01	0.01	4.84	157	0.46	95	32.4	341	45	13.1	123	13.4	11.4	36.4	0.14	9.25	5.3	72	0.07	356	59	45	0.76	19	86	68.4	44.3	24.1	1.84	11.8	4.6	7.2
158	Test set	Lung cancer	1	1	51	male	No	IIIa	7.32	0.53	0.31	0.07	0.09	0.01	3.84	2.23	0.49	0.69	0.06	4.94	159	0.46	93.1	32.2	346	43	12.8	218	8.8	8.7	14.3	0.19	8.46	5.4	83.8	0.06	211	27	25	0.93	33	47	79.7	40.8	38.9	1.05	20.3	2.4	17.9
159	Test set	Lung cancer	1	1	54	female	No	IV	3.44	0.51	0.31	0.12	0	0.01	1.77	1.06	0.41	0.01	0.03	3.5	105	0.314	89.7	30	334	45	14	86	11.3	10	25.3	0.09	7.95	3.5	51.3	0.07	151	28	45	1.61	38	87	75.5	38.7	36.8	1.05	12.1	4	8.1
160	Test set	Lung cancer	1	1	55	male	No	IIIb	8.12	0.72	0.15	0.06	0.06	0	5.84	1.23	0.5	0.52	0.03	5.02	150	0.454	90.4	29.9	331	40	12.6	271	16.2	12.4	43.2	0.34	7.62	4.3	71.6	0.06	289	46	26	0.57	19	74	79.8	39.9	39.9	1	12	4.4	7.6
161	Test set	Lung cancer	1	1	78	male	No	IV	4.05	0.7	0.18	0.09	0.04	0.01	2.81	0.72	0.35	0.15	0.02	3.98	113	0.337	84.6	28.4	335	42	13.9	172	16.5	9.5	23.6	0.16	7.06	4.7	64.3	0.07	310	36	70	1.94	35	117	74.7	38.8	35.9	1.08	18.8	8.4	10.4
162	Test set	Lung cancer	1	1	75	male	No	IIIb	15.8	0.83	0.06	0.08	0	0	13.12	1.01	1.22	0.03	0.03	3.82	110	0.335	87.7	28.8	328	52	16.3	376	7	7.5	7	0.28	6.72	9.4	54.4	0.17	191	72	85	1.18	226	375	64.2	27.6	36.6	0.75	5.3	3.2	2.1
163	Test set	Lung cancer	1	1	64	male	No	IIIa	4.75	0.61	0.29	0.09	0.02	0	2.89	1.36	0.41	0.07	0.02	6.11	187	0.551	90.2	30.6	339	49	14.7	122	12.1	10.4	27.8	0.13	6.56	5.4	64.8	0.08	367	27	29	1.07	38	75	79	38.1	40.9	0.93	21.2	7	14.2
164	Test set	Lung cancer	1	1	42	female	No	IV	10.04	0.78	0.13	0.08	0	0	7.85	1.34	0.78	0.03	0.02	4.99	139	0.42	84.2	27.9	331	47	15.2	208	0	0	0	0	6.36	7.6	62	0.12	258	42	35	0.83	26	95	76.6	44.3	32.3	1.37	16.8	6.4	10.4
165	Test set	Lung cancer	1	1	53	male	No	IIb	3.13	0.66	0.24	0.09	0.02	0	2.06	0.74	0.27	0.05	0.01	3.31	109	0.337	101.8	32.9	323	60	16.1	54	17.5	12.6	46.4	0.07	6.18	3.9	63	0.06	273	28	31	1.11	85	94	59.9	31	28.9	1.07	26.8	14.2	12.6
166	Test set	Lung cancer	1	1	52	male	No	IV	9.74	0.71	0.22	0.06	0.01	0	6.91	2.1	0.57	0.1	0.01	4.3	128	0.403	93.7	29.8	318	49	14.4	175	15.1	11.5	38	0.2	6.13	5.8	81.5	0.07	487	17	22	1.29	34	58	61	28.5	32.5	0.88	11.5	3.8	7.7
167	Test set	Lung cancer	1	1	58	male	No	IV	4.19	0.66	0.2	0.13	0.01	0	2.76	0.82	0.55	0.03	0.01	2.63	80	0.243	92.4	30.4	329	45	13.8	178	8.8	9	17.2	0.16	6.02	4.1	66.4	0.06	303	23	36	1.57	61	81	65.6	32.8	32.8	1	5.8	1.6	4.2
168	Test set	Lung cancer	1	1	45	male	No	IIIa	6.75	0.47	0.3	0.21	0.02	0	3.17	2.02	1.39	0.13	0.03	4.68	154	0.447	95.5	32.9	345	45	13.1	211	9.5	9.3	18.6	0.2	5.92	3.3	49	0.07	206	52	117	2.25	319	73	72.8	45.2	27.6	1.64	58.8	22.5	36.3
169	Test set	Lung cancer	1	1	54	female	No	IIIa	14.15	0.92	0.07	0.01	0	0	13.06	0.93	0.08	0.01	0.01	4.65	135	0.398	85.6	29	339	43	14	104	15	11.9	41.3	0.12	5.84	4.8	65	0.07	310	24	30	1.25	43	111	75.1	49.1	26	1.89	19.5	6.9	12.6
170	Test set	Lung cancer	1	1	38	male	Yes	IV	11.2	0.73	0.19	0.06	0.01	0	8.13	2.13	0.65	0.12	0.02	4.55	139	0.411	90.3	30.5	338	44	13.4	292	9.8	9.4	19.9	0.28	5.79	8.4	74.2	0.11	346	17	45	2.65	81	182	88	34.5	53.5	0.64	26.1	8.9	17.2
171	Test set	Lung cancer	1	1	53	male	Yes	IIIb	5.11	0.72	0.24	0.03	0	0	3.68	1.24	0.15	0.02	0.01	5.86	180	0.503	85.8	30.7	358	42	13.3	109	13.5	10.9	34.8	0.12	5.74	4.2	73	0.06	361	19	13	0.68	17	72	70.3	44	26.3	1.67	7.6	3.3	4.3
172	Test set	Lung cancer	1	-1	65	male	No	IV	5.46	0.68	0.26	0.05	0.01	0.01	3.7	1.39	0.28	0.04	0.03	4.73	146	0.431	91.1	30.9	339	46	13.7	240	10.7	9.7	23.2	0.23	5.54	10.5	103	0.1	383	57	35	0.61	30	90	74.6	41	33.6	1.22	11.6	4.6	7
173	Test set	Lung cancer	1	1	58	male	No	IIIb	4.86	0.59	0.36	0.04	0.01	0	2.84	1.75	0.2	0.05	0.01	3.59	97	0.323	90	27	300	63	19.5	177	11.4	10.4	28.8	0.18	5.34	11.5	63	0.18	278	39	33	0.85	19	100	73.7	40.7	33	1.23	12	5.4	6.6
174	Test set	Lung cancer	1	1	59	male	No	IIIb	12.11	0.81	0.1	0.09	0	0	9.83	1.23	1.03	0	0.02	5.84	119	0.372	63.8	20.3	319	33	14.3	279	15.5	8.7	21.5	0.24	5.26	5.5	55	0.1	294	20	19	0.95	31	80	72.2	35.7	36.5	0.98	7.3	3.5	3.8
175	Test set	Lung cancer	1	1	44	female	No	Ib	8.52	0.66	0.29	0.04	0.02	0	5.63	2.44	0.3	0.13	0.02	3.7	115	0.348	94.3	31.1	330	53	15.8	200	16.2	10.5	28.4	0.21	5.17	4.2	57	0.07	298	24	35	1.46	51	87	80.5	46.3	34.2	1.35	7.8	1	6.8
176	Test set	Lung cancer	1	1	65	female	No	IIIa	6.12	0.69	0.21	0.07	0.02	0	4.23	1.3	0.43	0.14	0.01	3.81	116	0.347	91.1	30.4	334	43	13.1	159	9	8.6	14.2	0.14	5.09	3	75	0.04	362	7	19	2.71	15	98	81.4	44.2	37.2	1.19	19.1	6.1	13
177	Test set	Lung cancer	1	1	57	male	No	IIIa	5.7	0.76	0.14	0.07	0.03	0	4.33	0.82	0.37	0.16	0.01	5.07	154	0.458	90.3	30.4	336	42	13	179	11.8	9.9	25.4	0.18	4.96	6.4	80	0.08	307	18	18	1	13	53	64.3	41	23.3	1.76	10.6	4.4	6.2
178	Test set	Lung cancer	1	1	63	female	No	IV	9.31	0.86	0.11	0.02	0	0	8.02	1.04	0.22	0.01	0.02	4.21	126	0.397	94.3	30	318	46	13.7	88	16.6	15.5	61.2	0.14	4.87	4.2	53.8	0.08	249	42	22	0.52	11	134	83.2	39.9	43.3	0.92	31	3	28
179	Test set	Lung cancer	1	1	58	female	No	IIIb	7.63	0.65	0.25	0.08	0.01	0	4.98	1.89	0.6	0.08	0.01	4.2	129	0.389	92.6	30.7	332	46	13.5	260	10	9.2	18.9	0.24	4.75	2.9	38	0.08	262	16	29	1.81	21	62	75.1	31.1	44	0.71	8.3	3.6	4.7
180	Test set	Lung cancer	1	-1	78	female	No	IIIb	4.28	0.61	0.3	0.04	0.03	0.02	2.61	1.27	0.19	0.14	0.07	4.37	132	0.42	96.1	30.2	314	48	14.2	200	16	9.3	20.6	0.19	4.59	4	73	0.05	139	3	15	5	12	103	72	40.3	31.7	1.27	10	4.2	5.8
181	Test set	Lung cancer	1	1	55	male	No	Ia	7.91	0.67	0.31	0.02	0	0	5.27	2.43	0.16	0.02	0.02	4.8	144	0.424	88.3	30	340	45	13.6	232	12.7	10.3	27.5	0.24	4.32	6.8	92	0.07	211	12	20	1.67	11	66	73.8	43.9	29.9	1.47	5.5	2.5	3
182	Test set	Lung cancer	1	1	62	female	No	IIIb	7.74	0.74	0.17	0.06	0.03	0	5.69	1.28	0.47	0.25	0.03	5.1	159	0.47	92.2	31.2	338	42	12.4	232	9.7	8.8	15.6	0.2	4.01	6.8	76	0.09	293	8	14	1.75	24	143	71.3	39.2	32.1	1.22	19.1	6.8	12.3
183	Test set	Lung cancer	1	1	67	male	No	IV	14.21	0.64	0.17	0.1	0.09	0	9.12	2.34	1.35	1.31	0.03	4.69	161	0.471	100.4	34.3	342	59	16.1	126	10.9	9.2	19.4	0.12	3.26	9.2	64.1	0.14	295	59	81	1.37	76	174	80.4	33.7	46.7	0.72	16.7	5.8	10.9
184	Trainging set	Tuberculosis	-1	1	50	male	No	NaN	3.61	0.53	0.39	0.05	0.03	0	1.9	1.4	0.18	0.11	0.01	4.85	144	0.402	82.9	29.7	358	39	12.8	77	12	10	26	0.08	23.92	7	73	0.1	459	24	22	0.92	31	122	78.8	43.9	34.9	1.26	23.1	10.3	12.8
185	Trainging set	Tuberculosis	-1	-1	63	female	No	NaN	8.68	0.6	0.36	0.04	0	0	5.23	3.09	0.31	0.02	0.03	4.51	134	0.406	90.1	29.7	330	41	12.9	203	16.1	10.5	29.1	0.21	22.64	7.2	63.4	0.11	295	24	17	0.71	21	149	76.4	41.9	34.5	1.21	13.3	3.6	9.7
186	Trainging set	Tuberculosis	-1	-1	29	male	No	NaN	6.55	0.66	0.2	0.11	0.02	0.01	4.34	1.3	0.74	0.12	0.03	4.34	116	0.35	80.6	26.7	331	45	15.6	360	10	9.2	18	0.33	15.93	6.9	72.1	0.1	386	12	17	1.42	77	95	70.8	40.3	30.5	1.32	12.8	5.2	7.6
187	Trainging set	Tuberculosis	-1	1	58	male	No	NaN	9.39	0.76	0.19	0.05	0	0	7.15	1.75	0.45	0	0.02	4.43	138	0.4	90.3	31.2	345	43	13	202	20.4	13.6	52.3	0.27	11.01	7.6	69.6	0.11	547	24	30	1.25	148	73	85.2	42.1	43.1	0.98	40.8	10.9	29.9
188	Trainging set	Tuberculosis	-1	-1	38	male	No	NaN	10.24	0.79	0.13	0.08	0	0	8.05	1.34	0.81	0.02	0.02	3.71	101	0.327	88.1	27.3	309	50	15.9	278	15.6	11.5	37.1	0.32	10.98	4.4	85	0.05	213	13	17	1.31	17	49	70.6	34.5	36.1	0.96	12.8	6.2	6.6
189	Trainging set	Tuberculosis	-1	-1	22	female	No	NaN	3.76	0.63	0.26	0.09	0.02	0.01	2.36	0.97	0.33	0.06	0.04	4.35	127	0.39	89.7	29.3	327	43	13.5	276	15.9	7.9	13	0.22	9.34	9.6	89.7	0.11	325	37	27	0.73	107	144	75	45.5	29.5	1.54	16.5	3.6	12.9
190	Trainging set	Tuberculosis	-1	-1	70	female	No	NaN	6.62	0.61	0.27	0.1	0.02	0	4.03	1.78	0.68	0.1	0.01	5.55	161	0.492	88.6	29	327	45	14.1	126	11.2	9.9	24.7	0.12	8.37	2.1	51.2	0.04	238	33	43	1.3	130	83	85.1	38.8	46.3	0.84	6.8	4.9	1.9
191	Trainging set	Tuberculosis	-1	1	74	male	Yes	NaN	5.98	0.75	0.15	0.07	0.03	0	4.46	0.91	0.41	0.15	0.02	4.69	132	0.397	84.6	28.1	332	40	13.1	377	10.1	9	17.6	0.34	7.71	4.6	60	0.08	302	11	14	1.27	86	115	68.3	31	37.3	0.83	7.5	4.1	3.4
192	Trainging set	Tuberculosis	-1	-1	79	female	No	NaN	5.07	0.78	0.12	0.08	0.01	0.01	3.96	0.6	0.39	0.07	0.03	4.58	133	0.401	87.6	29	332	42	13	289	13.3	11	33	0.32	7.07	5.9	49	0.12	448	5	10	2	20	89	85.6	42.7	42.9	1	8.8	3.5	5.3
193	Trainging set	Tuberculosis	-1	-1	33	female	No	NaN	4.72	0.52	0.39	0.07	0.02	0.01	2.45	1.85	0.31	0.07	0.03	3.56	108	0.341	95.8	30.3	317	47	13.7	242	15.1	11.7	38.7	0.28	7.06	6.6	77.2	0.09	313	32	20	0.63	31	100	78.6	48.2	30.4	1.59	13.3	2.9	10.4
194	Trainging set	Tuberculosis	-1	-1	24	female	No	NaN	5.6	0.72	0.21	0.05	0.01	0.01	4.02	1.18	0.3	0.04	0.05	4.59	138	0.4	87.1	30.1	345	42	13.3	357	11.9	10.2	27.2	0.37	6.91	3.4	51.4	0.07	383	16	18	1.13	16	69	65.8	37.9	27.9	1.36	9.3	2.3	7
195	Trainging set	Tuberculosis	-1	1	52	male	No	NaN	4.95	0.49	0.44	0.06	0.01	0	2.43	2.17	0.27	0.07	0.01	4.97	151	0.442	89	30.4	342	42	13.3	139	16	9.8	23.8	0.14	6.85	3.5	74	0.05	168	48	31	0.65	52	77	61.6	39.9	21.7	1.84	16	10.3	5.7
196	Trainging set	Tuberculosis	-1	-1	63	female	No	NaN	5.42	0.61	0.21	0.11	0.05	0.01	3.32	1.12	0.61	0.28	0.03	3.58	107	0.34	95	29.9	315	50	14.5	283	15.1	12	39.9	0.34	6.41	4.7	72	0.07	374	5	13	2.6	17	67	76.5	42.4	34.1	1.24	13.3	7.5	5.8
197	Trainging set	Tuberculosis	-1	-1	71	male	No	NaN	6.07	0.79	0.11	0.09	0	0	4.78	0.66	0.57	0.01	0.02	4.93	144	0.418	84.8	29.2	344	43	13.9	318	8.8	8.2	11.7	0.26	6.4	3.3	60.9	0.05	249	48	55	1.15	104	117	74.8	35	39.8	0.88	13.5	0.4	13.1
198	Trainging set	Tuberculosis	-1	-1	62	male	No	NaN	4.53	0.55	0.33	0.1	0.02	0	2.47	1.5	0.47	0.07	0.01	4.68	138	0.418	89.3	29.5	330	46	14.1	112	19.5	13.3	53.8	0.15	6.18	8.6	67.8	0.13	275	31	36	1.16	78	147	89.9	50.2	39.7	1.26	19.6	11.7	7.9
199	Trainging set	Tuberculosis	-1	-1	51	female	No	NaN	5.64	0.73	0.2	0.06	0.01	0	4.11	1.11	0.35	0.05	0.01	4.32	120	0.377	87.3	27.8	318	49	15.6	327	12.4	10.8	30.5	0.35	6.14	4.4	56.5	0.08	134	7	15	2.14	29	48	79.8	44	35.8	1.23	9.4	2.2	7.2
200	Trainging set	Tuberculosis	-1	-1	48	female	No	NaN	5.73	0.62	0.32	0.05	0.02	0	3.54	1.81	0.26	0.1	0.02	4.66	132	0.424	90.9	28.2	311	48	14.8	138	16.8	14	53.1	0.19	6.09	5.1	67	0.08	328	14	16	1.14	12	66	74	37.8	36.2	1.04	12.9	2.4	10.5
201	Trainging set	Tuberculosis	-1	-1	20	female	No	NaN	6.27	0.86	0.08	0.05	0.01	0	5.41	0.49	0.31	0.04	0.02	3.79	104	0.322	85.1	27.4	321	52	17.3	129	16	13.9	55.8	0.18	5.92	2.9	46	0.06	453	5	20	4	29	78	69.9	40.1	29.8	1.35	6.7	3.9	2.8
202	Trainging set	Tuberculosis	-1	-1	64	female	No	NaN	4.14	0.61	0.32	0.06	0	0	2.53	1.34	0.25	0.01	0	4.22	125	0.376	89.1	29.6	332	41	12.8	191	9.2	8.9	16	0.17	5.78	6.3	72.6	0.09	203	18	19	1.06	10	109	69.6	39.9	29.7	1.34	15.7	7.1	8.6
203	Trainging set	Tuberculosis	-1	-1	45	female	No	NaN	5.22	0.85	0.08	0.06	0.01	0	4.42	0.44	0.31	0.03	0.02	4.48	117	0.364	81.1	26	321	47	16.3	271	15.2	8.3	14.3	0.23	5.77	1.2	48	0.03	391	37	44	1.19	20	44	69.6	34.3	35.3	0.97	4.6	2.2	2.4
204	Trainging set	Tuberculosis	-1	1	20	female	No	NaN	4.62	0.68	0.2	0.1	0.02	0	3.16	0.9	0.46	0.08	0.01	4.07	137	0.385	94.6	33.7	356	53	15.2	251	9.2	9.1	16.4	0.23	5.66	2.6	43	0.06	289	5	13	2.6	24	33	82.8	48.6	34.2	1.42	5.8	1.9	3.9
205	Trainging set	Tuberculosis	-1	-1	54	male	No	NaN	4.59	0.51	0.4	0.06	0.03	0.01	2.34	1.82	0.27	0.12	0.04	4.5	141	0.435	96.5	31.3	324	49	14.4	211	16.6	11.7	37.2	0.25	5.66	2.6	43	0.06	289	5	13	2.6	24	33	82.8	48.6	34.2	1.42	5.8	1.9	3.9
206	Trainging set	Tuberculosis	-1	-1	26	male	No	NaN	5.06	0.71	0.18	0.07	0.03	0	3.6	0.89	0.33	0.17	0.01	5.42	148	0.45	83	27.3	329	39	13	191	11.5	9.9	23.8	0.19	5.65	2.5	77.3	0.03	719	16	17	1.06	47	93	78.7	38.7	40	0.97	19.9	1.5	18.4
207	Trainging set	Tuberculosis	-1	-1	22	male	No	NaN	4.77	0.68	0.23	0.07	0.02	0	3.24	1.09	0.33	0.09	0.02	4.9	158	0.462	94.3	32.3	342	41	12.3	166	16.3	12.1	40	0.2	5.56	3.3	54.6	0.06	211	17	14	0.82	16	99	82	44.9	37.1	1.21	18.5	5.1	13.4
208	Trainging set	Tuberculosis	-1	-1	41	female	No	NaN	3.28	0.54	0.25	0.12	0.09	0.01	1.76	0.83	0.38	0.29	0.02	4.06	97	0.327	80.5	23.8	296	47	16.3	243	16	11.1	35.9	0.27	5.39	5	59.8	0.08	576	26	25	0.96	20	59	83.8	38.9	44.9	0.87	7.3	4.3	3
209	Trainging set	Tuberculosis	-1	1	22	male	No	NaN	3.32	0.41	0.48	0.1	0.01	0	1.36	1.59	0.34	0.02	0	4.95	149	0.437	88.3	30.1	341	42	13.3	157	15.7	11.9	41.6	0.19	5.36	6.3	82	0.08	246	15	21	1.4	15	59	78.3	41	37.3	1.1	10.2	3.2	7
210	Trainging set	Tuberculosis	-1	1	58	female	No	NaN	14.43	0.9	0.09	0.02	0	0	12.94	1.22	0.22	0.02	0.01	4.61	130	0.402	87.2	28.2	323	47	14.9	276	13.9	11.6	38.2	0.32	5.35	4.5	60	0.08	352	11	20	1.82	30	50	67.3	36	31.3	1.15	7.9	3.7	4.2
211	Trainging set	Tuberculosis	-1	-1	46	male	No	NaN	5.45	0.69	0.24	0.05	0.02	0	3.76	1.3	0.26	0.11	0.02	4.79	150	0.441	92.1	31.2	339	45	13.8	207	15.3	8.7	16	0.18	5.23	4.8	77	0.06	321	29	53	1.83	32	87	70.5	37.7	32.8	1.15	5	3.1	1.9
212	Trainging set	Tuberculosis	-1	-1	64	female	No	NaN	3.75	0.57	0.32	0.06	0.04	0.01	2.12	1.21	0.23	0.13	0.04	4.03	117	0.367	91.1	29	319	46	14.1	162	13.3	10.6	31	0.17	5.11	4.3	60	0.07	194	19	20	1.05	50	98	73	42.1	30.9	1.36	7.5	3.7	3.8
213	Trainging set	Tuberculosis	-1	-1	63	male	No	NaN	6.32	0.7	0.19	0.09	0.02	0.01	4.43	1.19	0.55	0.11	0.04	4.42	131	0.394	89	29.6	333	44	13.9	321	15.6	8.8	18	0.28	5.03	5.4	94	0.06	448	24	22	0.92	23	103	75.6	38.5	37.1	1.04	10.5	4.6	5.9
214	Trainging set	Tuberculosis	-1	-1	39	male	Yes	NaN	4.11	0.56	0.31	0.08	0.04	0.02	2.3	1.28	0.33	0.14	0.06	4.82	145	0.445	92.2	30	326	43	13	182	16.5	10.5	30.4	0.19	4.96	4.5	86	0.05	294	47	26	0.55	69	129	79.3	43.4	35.9	1.21	4.9	2.7	2.2
215	Trainging set	Tuberculosis	-1	-1	29	female	No	NaN	4.19	0.57	0.33	0.06	0.03	0.01	2.39	1.39	0.27	0.11	0.02	3.7	111	0.33	89.2	30	336	42	13	188	11.3	10	25.1	0.19	4.52	4	53	0.08	240	7	15	2.14	7	48	77.4	45.8	31.6	1.45	16.2	6.2	10
216	Trainging set	Tuberculosis	-1	-1	30	female	No	NaN	5.82	0.6	0.27	0.08	0.05	0.01	3.5	1.55	0.45	0.28	0.03	3.91	120	0.357	91.3	30.7	336	46	13.8	150	14	11	33.5	0.17	4.41	5.1	58.4	0.09	161	25	24	0.96	28	76	77.8	40.1	37.7	1.06	12.5	2	10.5
217	Trainging set	Tuberculosis	-1	-1	20	male	No	NaN	8.67	0.68	0.21	0.1	0.01	0	5.87	1.85	0.84	0.05	0.02	4.46	120	0.361	80.9	26.9	332	39	13.1	321	8.3	8.1	9.6	0.26	4.39	3.4	79	0.04	349	5	7	1.4	19	50	68.6	33.3	35.3	0.94	15.1	7.1	8
218	Trainging set	Tuberculosis	-1	-1	33	female	No	NaN	4.88	0.65	0.22	0.12	0.02	0	3.15	1.07	0.57	0.08	0.01	4.39	126	0.391	89.1	28.7	322	43	13.3	225	13.5	10.9	33.7	0.25	4.38	3.5	48.5	0.07	540	13	22	1.69	29	140	85	41.2	43.8	0.94	9.3	7.3	2
219	Trainging set	Tuberculosis	-1	1	68	male	No	NaN	4.15	0.65	0.25	0.06	0.03	0	2.71	1.03	0.24	0.14	0.01	3.94	118	0.363	92.1	29.9	325	56	16.7	99	14	11.3	35.9	0.11	4.24	4.1	63	0.07	194	17	22	1.29	21	119	72	41.2	30.8	1.34	9.6	3.8	5.8
220	Trainging set	Tuberculosis	-1	-1	46	female	No	NaN	3.7	0.45	0.46	0.07	0.01	0.01	1.67	1.71	0.24	0.03	0.05	3.39	95	0.3	88.5	28	317	48	14.5	241	12.9	11.4	35.8	0.27	3.89	6.1	54	0.11	180	10	17	1.7	25	74	71.6	34.1	37.5	0.91	14.3	5.3	9
221	Test set	Tuberculosis	-1	1	51	male	No	NaN	5.76	0.74	0.16	0.05	0.04	0	4.25	0.92	0.31	0.26	0.02	5.21	150	0.469	90	28.8	319	47	14.8	172	16.1	10.2	29.6	0.17	19.06	6.3	81	0.08	289	13	24	1.85	95	111	83.3	36.5	46.8	0.78	9.4	5.3	4.1
222	Test set	Tuberculosis	-1	1	26	female	No	NaN	9.21	0.71	0.23	0.05	0.01	0	6.49	2.15	0.42	0.1	0.02	3.55	94	0.312	87.9	26.5	301	47	14.9	643	10.3	9.4	19.9	0.61	8.3	4.7	59.6	0.08	164	27	67	2.48	78	151	63.1	31.5	31.6	1	13.9	11.9	2
223	Test set	Tuberculosis	-1	-1	50	female	No	NaN	3.84	0.56	0.34	0.07	0.02	0.01	2.16	1.32	0.25	0.08	0.02	3.22	118	0.299	92.9	36.6	395	47	13.7	128	14.9	12.2	43.2	0.16	6.43	5.8	70	0.08	224	28	24	0.86	24	82	80.6	51.1	29.5	1.73	14.1	5.5	8.6
224	Test set	Tuberculosis	-1	1	68	male	No	NaN	2.32	0.65	0.22	0.12	0	0	1.5	0.52	0.27	0.01	0.01	4.01	137	0.403	100.5	34.2	340	60	16.3	117	11.9	10.5	29.3	0.12	6.04	3.7	69.4	0.05	217	50	52	1.04	149	164	73.6	32.7	40.9	0.8	23.6	12.3	11.3
225	Test set	Tuberculosis	-1	-1	78	male	No	NaN	4.12	0.47	0.37	0.07	0.09	0.01	1.92	1.5	0.28	0.39	0.03	4.2	130	0.405	96.5	31	322	44	13	146	16.1	9.9	25.2	0.15	5.66	3.7	58	0.06	647	70	64	0.91	25	98	82	46.7	35.3	1.32	15.4	8.7	6.7
226	Test set	Tuberculosis	-1	-1	63	female	No	NaN	6.28	0.58	0.32	0.08	0.01	0.01	3.67	2.01	0.49	0.07	0.03	4.22	126	0.398	94.3	29.9	317	47	13.8	196	16.5	12.2	43.4	0.24	4.76	7.2	83	0.09	266	9	19	2.11	16	71	84.9	46.9	38	1.23	13	4.3	8.7
227	Test set	Tuberculosis	-1	1	71	female	No	NaN	3.59	0.75	0.12	0.11	0.01	0	2.68	0.44	0.4	0.05	0.01	3.79	118	0.345	91	31.1	342	44	13.6	138	14.3	11.1	33.6	0.15	4.74	3.5	51.2	0.07	331	20	25	1.25	14	77	77.1	39.7	37.4	1.06	14.7	0.5	14.2
228	Test set	Tuberculosis	-1	-1	53	female	No	NaN	5.58	0.59	0.3	0.06	0.04	0.01	3.29	1.69	0.34	0.21	0.03	4.1	118	0.367	89.5	28.8	322	44	13.4	320	9.2	8.7	14.6	0.28	5.03	3.8	73	0.05	247	9	14	1.56	15	58	69.6	38.6	31	1.25	5.7	2.4	3.3
229	Test set	Tuberculosis	-1	1	21	male	No	NaN	7.35	0.69	0.2	0.1	0	0	5.09	1.44	0.73	0.02	0.02	5.12	149	0.446	87.1	29.1	334	42	13.2	298	10.4	9.1	17.9	0.27	4.73	4.9	65	0.08	291	3	15	5	22	90	75.5	43	32.5	1.32	15.7	6.9	8.8
230	Test set	Tuberculosis	-1	-1	60	female	No	NaN	6.91	0.5	0.37	0.1	0.02	0.01	3.46	2.56	0.68	0.12	0.04	4.86	155	0.472	97.1	31.9	328	51	14.3	232	11.8	10.1	26	0.24	4.37	2.5	57	0.04	234	14	16	1.14	25	39	84	42.1	41.9	1	8	3.4	4.6
231	Test set	Tuberculosis	-1	-1	50	female	No	NaN	3.67	0.69	0.16	0.08	0.06	0.01	2.52	0.6	0.3	0.22	0.02	4.63	130	0.398	86	28.1	327	47	14.8	155	12.5	9.8	26.1	0.15	5.28	7	67	0.1	225	11	11	1	36	115	78.4	40.6	37.8	1.07	12	4.3	7.7
232	Test set	Tuberculosis	-1	-1	20	female	No	NaN	5.45	0.59	0.27	0.11	0.03	0.01	3.2	1.47	0.6	0.15	0.03	4.46	107	0.348	78	24.1	309	67	24.5	123	15.2	12.1	47	0.15	4.92	3.6	64.4	0.06	575	25	29	1.16	18	79	81.6	45.1	36.5	1.24	8.2	3.1	5.1
233	Test set	Tuberculosis	-1	1	41	female	No	NaN	5.05	0.65	0.25	0.09	0.01	0.01	3.26	1.25	0.48	0.04	0.02	4.04	117	0.358	88.6	28.9	327	41	13.1	225	16	9.7	24.4	0.22	4.4	4.1	53.9	0.08	327	20	28	1.4	33	79	80.2	39.7	40.5	0.98	13.5	3.1	10.4
234	Test set	Tuberculosis	-1	1	75	male	No	NaN	7.7	0.66	0.21	0.08	0.05	0	5.08	1.61	0.59	0.38	0.01	4.78	143	0.421	88.1	29.9	340	43	13.5	166	12.2	10.2	26.1	0.17	3.76	7.3	73.2	0.1	446	23	41	1.78	20	59	79.1	45.2	33.9	1.33	20.6	6.1	14.5
235	Trainging set	Other	-1	-1	45	female	No	NaN	4.44	0.527	0.415	0.045	0.005	0.008	2.34	1.84	0.2	0.02	0.04	3.48	119	0.345	99.2	34.1	344	44.1	11.7	281	16	8.8	27.6	0.248	5.5	6.02	80	0.08	390.86	12.3	19.4	1.58	25.4	69.8	75.1	49.6	25.5	1.95	17.2	4.5	12.7
236	Trainging set	Other	-1	-1	69	female	No	NaN	5.93	0.634	0.29	0.043	0.028	0.005	3.76	1.72	0.25	0.17	0.03	4.61	147	0.449	97.4	31.8	326	46.8	12.7	137	17.4	11.3	51.7	0.155	5.62	3.53	69.1	0.05	275.92	12.3	16.8	1.37	20.6	62.8	70.6	39.5	31.1	1.27	16.3	5.1	11.3
237	Trainging set	Other	-1	-1	78	female	No	NaN	4.79	0.554	0.368	0.057	0.015	0.006	2.66	1.76	0.27	0.07	0.03	4.63	97	0.326	70.3	21	298	43.8	16.4	245	16.6	11.5	56.1	0.281	5.22	4.47	64.9	0.07	294	9.4	15.3	1.63	18.2	77.8	81	48.1	32.9	1.46	8.7	2.7	5.9
238	Trainging set	Other	-1	-1	69	female	No	NaN	4.75	0.693	0.231	0.049	0.019	0.008	3.29	1.1	0.23	0.09	0.04	3.96	123	0.368	92.8	31	334	43.9	12.4	227	16.2	10.2	41.3	0.23	4.09	4.92	54.9	0.09	231.5	12.3	16.1	1.31	23.9	68.9	71.1	41.3	29.8	1.39	12.6	4.5	8.1
239	Trainging set	Other	-1	-1	59	male	No	NaN	4.53	0.552	0.379	0.049	0.017	0.003	2.5	1.72	0.22	0.08	0.01	4.39	148	0.419	95.4	33.8	354	40.7	11.3	148	16.9	8.6	27.5	0.127	4.31	5.8	91.2	0.06	396.87	11.1	18.3	1.65	24.9	52.4	64.9	45.3	19.6	2.31	21	6	15
240	Trainging set	Other	-1	-1	53	female	No	NaN	5.98	0.545	0.403	0.038	0.007	0.007	3.26	2.41	0.23	0.04	0.04	4.65	135	0.416	89.4	29	325	45.2	13.4	189	16.9	10.2	41	0.192	5.18	4.32	68.4	0.06	284.78	15.6	17.9	1.15	15.9	63.9	77.4	44.2	33.2	1.33	19.7	5.2	14.6
241	Trainging set	Other	-1	-1	68	female	No	NaN	6.69	0.516	0.411	0.047	0.018	0.008	3.46	2.75	0.31	0.12	0.05	4.18	124	0.39	93.3	29.7	318	45.9	13	288	15.7	8.4	24	0.242	5.38	8.65	64.8	0.13	258.65	12.9	20.4	1.58	15.5	60.1	67.1	44.1	23	1.92	7.6	2.4	5.3
242	Trainging set	Other	-1	-1	53	female	No	NaN	4.35	0.48	0.436	0.063	0.016	0.005	2.09	1.9	0.27	0.07	0.02	4.47	130	0.4	89.4	29.1	326	42.5	12.5	186	16.9	10.7	46.8	0.199	4.98	6.96	65.7	0.11	336.39	25.5	26.4	1.04	18.9	72.8	77.9	49.4	28.5	1.73	15.8	4.3	11.5
243	Trainging set	Other	-1	-1	58	female	No	NaN	8.51	0.65	0.298	0.04	0.006	0.006	5.53	2.54	0.34	0.05	0.05	4.96	138	0.436	87.9	27.7	316	44.1	13.3	315	15.7	8.9	28	0.28	4.75	3.11	46.3	0.07	277.63	17.7	21.9	1.24	28.1	75.1	76.5	39.7	36.8	1.08	28.8	7.5	21.3
244	Trainging set	Other	-1	-1	64	female	No	NaN	4.94	0.545	0.369	0.051	0.029	0.006	2.7	1.82	0.25	0.14	0.03	4.39	131	0.402	91.5	29.9	327	45.6	13.2	215	16.7	9.3	33.4	0.201	5.44	4.96	58.4	0.08	324.13	19.4	17.8	0.92	17.8	102.7	69.4	47.7	21.7	2.2	13.1	3.4	9.7
245	Trainging set	Other	-1	-1	77	male	No	NaN	6.23	0.649	0.278	0.059	0.007	0.007	4.05	1.73	0.37	0.04	0.04	5.57	181	0.516	92.6	32.5	351	40.7	11.6	170	17.3	9.8	38	0.167	5.18	5.29	76.3	0.07	539.81	44.9	36.5	0.81	60.2	59.1	83.8	48.5	35.3	1.37	18.4	5.5	12.8
246	Trainging set	Other	-1	-1	68	male	No	NaN	5.37	0.657	0.217	0.066	0.048	0.012	3.53	1.17	0.35	0.26	0.06	5.08	156	0.498	98	30.7	314	49.3	13.3	205	16.9	9.5	34.3	0.194	4.56	3.26	70	0.05	328.88	20.7	18.4	0.89	27.7	85.7	70.1	47	23.1	2.03	13.5	4.4	9.1
247	Trainging set	Other	-1	-1	72	female	No	NaN	5.52	0.605	0.305	0.074	0.013	0.003	3.34	1.68	0.41	0.07	0.02	4.38	123	0.386	88.2	28.2	319	41.7	12.4	167	17.3	10.4	44.1	0.173	4.5	1.62	52.1	0.03	133.11	18.1	19.6	1.08	11.1	54.8	71	46.2	24.8	1.86	11.5	2.1	9.4
248	Trainging set	Other	-1	-1	66	female	No	NaN	6.24	0.458	0.469	0.043	0.024	0.006	2.85	2.93	0.27	0.15	0.04	4.18	131	0.389	93.1	31.3	336	43.3	12.2	203	17.2	9.9	38.2	0.201	5.3	5.18	64.5	0.08	281.7	12.7	21	1.65	21.3	62.1	78.9	43.6	35.3	1.24	11.2	2.6	8.6
249	Trainging set	Other	-1	-1	56	female	No	NaN	5.65	0.561	0.355	0.065	0.009	0.01	3.16	2.01	0.37	0.05	0.06	4.23	113	0.349	82.5	26.7	323	56	17.9	346	15.2	8.3	23.1	0.286	4.29	2.96	66.4	0.04	260.95	14.5	18.1	1.25	10.2	79.7	72.1	44.3	27.8	1.59	10.4	3.2	7.2
250	Trainging set	Other	-1	-1	49	male	No	NaN	4.64	0.539	0.373	0.069	0.017	0.002	2.5	1.73	0.32	0.08	0.01	4.75	142	0.428	90.3	30	333	42	12.2	235	16.4	8.4	26.5	0.198	4.28	4.31	80.7	0.05	310.78	11.3	19.6	1.73	16	54.1	79.3	41.5	37.8	1.1	12	3.9	8.1
251	Trainging set	Other	-1	-1	53	male	Yes	NaN	4.33	0.501	0.443	0.036	0.013	0.007	2.16	1.92	0.16	0.06	0.03	4.55	140	0.406	89.3	30.8	345	43.6	12.9	148	16.8	9.3	33.8	0.139	5.3	5.18	64.5	0.08	281.7	12.7	21	1.65	21.3	62.1	78.9	43.6	35.3	1.24	11.2	2.6	8.6
252	Trainging set	Other	-1	-1	67	male	No	NaN	5.51	0.583	0.333	0.062	0.015	0.007	3.22	1.83	0.34	0.08	0.04	4.47	149	0.419	93.7	33.3	355	41	11.6	203	16.8	9.2	33.2	0.187	4.58	3.23	81.6	0.04	490.38	24	21.9	0.91	38.9	61.3	74.8	41.8	33	1.27	20.9	6.8	14.2
253	Trainging set	Other	-1	-1	53	female	No	NaN	3.38	0.48	0.457	0.04	0.016	0.007	1.63	1.54	0.14	0.05	0.02	4.39	113	0.373	84.8	25.8	304	42.2	13.1	170	17.4	11	49.5	0.187	4.76	6.83	50.4	0.14	210.92	14	17.6	1.26	15.3	78.6	74.4	50.8	23.6	2.15	11.5	3	8.6
254	Trainging set	Other	-1	-1	68	female	No	NaN	5.92	0.668	0.271	0.05	0.006	0.005	3.95	1.6	0.3	0.04	0.03	4.49	131	0.411	91.5	29.2	319	46.8	13.4	163	17	11	49.4	0.179	4.76	3.97	63.4	0.06	258.22	12.5	16.1	1.29	14.2	72.5	74.1	42.4	31.7	1.34	12.9	3.9	9
255	Trainging set	Other	-1	-1	49	male	No	NaN	4.52	0.608	0.312	0.05	0.021	0.009	2.75	1.41	0.23	0.09	0.04	4.47	134	0.411	91.9	29.9	325	44.3	12.7	170	17.9	10.9	48.1	0.185	4.33	7.21	68.8	0.1	358	33.8	20.6	0.61	25.2	73	72	46	26	1.77	18.9	5.1	13.8
256	Trainging set	Other	-1	-1	55	male	Yes	NaN	5.67	0.538	0.374	0.057	0.027	0.004	3.06	2.12	0.32	0.15	0.02	5.07	153	0.459	90.7	30.2	333	43.9	12.7	312	15.9	8.5	24.9	0.264	4.74	7.92	81.7	0.1	459.85	28.4	22.8	0.8	39.8	76	73	43.9	29.1	1.51	14.3	4.4	9.9
257	Trainging set	Other	-1	-1	51	male	No	NaN	6.26	0.695	0.198	0.061	0.043	0.003	4.35	1.24	0.38	0.27	0.02	4.86	150	0.477	98.2	30.8	314	48.2	13	219	16.4	9.2	31.5	0.202	4.35	4.35	88	0.05	371.31	14.5	16.6	1.14	20.1	113.5	75	49.9	25.1	1.99	18.7	5.6	13.1
258	Trainging set	Other	-1	-1	48	female	No	NaN	6.58	0.601	0.337	0.034	0.019	0.009	3.95	2.22	0.22	0.13	0.06	4.33	125	0.399	92.3	28.9	313	47	13.5	215	16.6	10.5	44.2	0.225	4.92	3.67	50.5	0.07	363.77	18	24.1	1.34	27.9	98.2	76.4	50.5	25.9	1.95	12.1	3.9	8.2
259	Trainging set	Other	-1	-1	54	female	No	NaN	5.68	0.611	0.291	0.06	0.032	0.006	3.48	1.65	0.34	0.18	0.03	4.25	134	0.383	90	31.4	349	40.6	11.9	179	16.7	10.9	50.2	0.195	4.54	5.15	69.2	0.07	293.35	15.2	16.5	1.09	12.1	87.6	71.3	39.2	32.1	1.22	8.9	2.8	6
260	Trainging set	Other	-1	-1	69	male	No	NaN	4.81	0.724	0.219	0.048	0.006	0.003	3.49	1.05	0.23	0.03	0.01	4.63	139	0.407	87.9	30.1	342	44.8	13.4	171	17	9.5	37.1	0.163	4.23	4.5	85.6	0.05	457.06	38.7	24.8	0.64	31.1	91.3	75.2	50.1	25.1	2	18.4	5.9	12.5
261	Trainging set	Other	-1	-1	65	female	No	NaN	5.03	0.61	0.326	0.048	0.011	0.005	3.06	1.64	0.24	0.06	0.03	4.23	122	0.398	94.1	28.9	307	48.7	13.7	177	17.1	9.2	33.3	0.164	4.93	3.16	48.9	0.06	230.07	22.8	22	0.96	20.2	73.8	72.9	41.2	31.7	1.3	9.2	1.9	7.2
262	Trainging set	Other	-1	-1	53	female	No	NaN	5.41	0.611	0.326	0.051	0.009	0.003	3.3	1.76	0.28	0.05	0.02	4.43	135	0.414	93.5	30.5	326	43	12.2	180	16.8	9.5	36	0.171	4.42	3.86	64.8	0.06	209.77	23.6	20.6	0.87	13.9	67.4	71.6	44.1	27.5	1.6	9.9	4.4	5.5
263	Trainging set	Other	-1	-1	50	female	No	NaN	5.99	0.452	0.478	0.043	0.019	0.008	2.71	2.86	0.26	0.11	0.05	4.2	127	0.398	94.6	30.3	321	49.1	13.7	228	16.9	10.1	40.7	0.23	4.87	3.59	61.7	0.06	300.79	20.5	25.8	1.26	19	89.3	73.6	49.6	24	2.07	14.3	3.8	10.5
264	Trainging set	Other	-1	-1	63	female	No	NaN	3.42	0.427	0.485	0.063	0.019	0.006	1.46	1.66	0.22	0.06	0.02	4	129	0.373	93.3	32.3	346	42.5	11.9	146	16.3	8.7	27.1	0.128	5	4.91	66.4	0.07	293.18	39.3	40.6	1.03	30	94.1	73.5	48.1	25.4	1.89	12.9	4.4	8.5
265	Trainging set	Other	-1	-1	53	female	No	NaN	4.35	0.601	0.314	0.055	0.022	0.008	2.61	1.37	0.24	0.1	0.03	4.46	130	0.398	89.3	29.1	326	41.9	12.4	163	17.4	9.6	36.5	0.156	4.96	5.01	64.5	0.08	296.38	21	19.5	0.93	13.1	93.1	64.4	42.6	21.8	1.95	24.4	6.7	17.7
266	Trainging set	Other	-1	-1	52	male	No	NaN	4.07	0.684	0.247	0.053	0.012	0.004	2.77	1.01	0.22	0.05	0.02	4.43	138	0.419	94.7	31.1	328	45.2	12.7	161	17.1	9.8	38	0.159	5.05	3.79	61.5	0.06	343.05	12.7	16.9	1.33	18.4	138.2	68.3	43	25.3	1.7	12.8	5	7.8
267	Trainging set	Other	-1	-1	30	female	No	NaN	4.54	0.608	0.324	0.047	0.015	0.006	2.76	1.47	0.21	0.07	0.03	3.53	114	0.323	91.7	32.2	351	42.7	12.2	161	16.6	9.3	33.9	0.149	4.77	3.74	60.7	0.06	199.75	17.1	17.5	1.02	10.5	44.9	67.1	39.4	27.7	1.42	11.3	3.2	8.1
268	Trainging set	Other	-1	-1	60	male	No	NaN	5.95	0.629	0.298	0.055	0.012	0.006	3.74	1.77	0.33	0.07	0.04	5.52	157	0.492	89.1	28.4	318	45.8	13.6	345	16.4	8.5	25.6	0.292	4.93	4.68	77.1	0.06	379.23	21.6	21.3	0.99	26.3	56.2	76.7	51.6	25.1	2.06	20.4	6.1	14.3
269	Trainging set	Other	-1	-1	44	female	No	NaN	7.46	0.679	0.247	0.037	0.031	0.006	5.07	1.84	0.28	0.23	0.04	4.36	137	0.421	96.7	31.5	325	46.7	12.8	290	15.6	7.8	18.6	0.225	4.95	3.03	60.5	0.05	173.54	17.5	16.9	0.97	18.6	51.4	76.7	40.8	35.9	1.14	8.6	2.4	6.2
270	Trainging set	Other	-1	-1	47	female	No	NaN	4.31	0.673	0.235	0.065	0.018	0.009	2.9	1.01	0.28	0.08	0.04	4.41	126	0.409	92.8	28.6	309	47.4	13.5	218	16.6	9.5	34.6	0.208	4.7	3.53	50.3	0.07	263.49	19.3	30.4	1.58	16.4	97.4	69.2	45.6	23.6	1.93	19.5	4.5	15
271	Test set	Other	-1	-1	62	male	No	NaN	8.36	0.532	0.37	0.077	0.019	0.002	4.45	3.09	0.64	0.16	0.02	4.05	136	0.392	96.8	33.6	347	44.1	11.9	204	16.6	10.6	44.8	0.216	7.05	5.55	61.8	0.09	318.33	15.6	15.9	1.02	46.8	77.9	71.6	42.7	28.9	1.48	7.7	3.8	3.8
272	Test set	Other	-1	-1	63	female	No	NaN	4.48	0.608	0.337	0.044	0.006	0.005	2.72	1.51	0.2	0.03	0.02	3.72	118	0.352	94.8	31.8	336	45.2	12.5	197	16.2	9.1	31	0.18	4.41	4.77	64.1	0.07	229.92	11.9	17	1.43	12.3	43.8	75	43.5	31.5	1.38	10.2	3.4	6.8
273	Test set	Other	-1	-1	56	female	No	NaN	4.2	0.613	0.318	0.053	0.01	0.006	2.57	1.34	0.22	0.04	0.03	3.52	104	0.307	87.2	29.5	339	45.1	13.6	229	16	9.2	32.3	0.212	5.5	3.53	48.5	0.07	277.66	14.7	19.2	1.31	26.2	59.2	77	44.1	32.9	1.34	8.4	2.9	5.4
274	Test set	Other	-1	-1	49	male	No	NaN	4.98	0.533	0.374	0.048	0.038	0.007	2.66	1.86	0.24	0.19	0.03	4.45	148	0.423	95.2	33.2	349	43	11.9	186	16.9	10	40.1	0.187	5.03	3.48	81.1	0.04	431.48	23.7	19	0.8	29.3	68.8	75.6	42.9	32.7	1.31	15	4.6	10.4
275	Test set	Other	-1	-1	63	male	Yes	NaN	5.52	0.537	0.387	0.052	0.018	0.006	2.96	2.14	0.29	0.1	0.03	4.59	143	0.432	94.1	31.2	332	44.2	12.5	205	17.2	8.2	25.6	0.168	5.39	6.79	84.4	0.08	522.43	35.5	23.6	0.66	98.5	70	77	46.4	30.6	1.52	19.8	4.6	15.2
276	Test set	Other	-1	-1	55	male	No	NaN	5.22	0.655	0.274	0.043	0.025	0.003	3.42	1.43	0.22	0.13	0.02	4.93	150	0.439	89	30.5	342	40.3	12	232	16.8	9.4	34.8	0.219	5.24	4.98	92	0.05	296.49	22.8	22.4	0.98	17.9	79.7	72	40.8	31.2	1.31	17.2	5.8	11.4
277	Test set	Other	-1	-1	68	male	No	NaN	5.52	0.588	0.34	0.046	0.021	0.005	3.24	1.88	0.25	0.12	0.03	4.27	132	0.379	88.8	30.9	348	41.1	12.2	175	17.1	9.5	36.2	0.166	4.6	6.01	96.9	0.06	364.36	13.6	15.4	1.13	29.5	93.3	65.2	47.4	17.8	2.66	14.3	5.2	9.1
[truncated: 8 more columns]
