# Supplementary material for: A Machine Learning Method for Identifying Lung Cancer Based on Routine Blood Indices: Qualitative Feasibility Study
Source: JMIR Med Inform. 2019 Aug 15;7(3):e13476. doi: 10.2196/13476 (PMC6714502; doi:10.2196/13476)
Supplement: Multimedia Appendix 2 [file medinform_v7i3e13476_app2.xlsx]

## Sheet: Sheet1
Table S2. Detailed information of the samples for further clinical relevance evaluation.
ID	Diagnosis	Label	Predicted	Age	Sex	Smoking status	Cancer stage	White blood cell	Neutrophile granulocyte ratio	Lymphocyte ratio	Monocyte ratio	Basophil ratio	Neutrophilic granulocytes	Monocytes	Eosinophil cells	Mean corpuscular volume	Mean corpuscular hemoglobin	Platelet distribution width	Large platelet ratio	Carbamide	Alkaline phosphatase	Albumin	ALB/GLB	Creatine kinase	Creatine kinase isoenzymes	Lactate dehydrogenase
1a	Lung cancer	1	1	46	female	No	IV	4.9	0.77	0.14	0.08	0	3.76	0.37	0.01	88	27	16.3	46.6	4.2	150	39.1	1.48	29	21	329
1b	Lung cancer	1	1					3.54	0.8	0.16	0.01	0.02	2.84	0.03	0.02	84	28	16.3	46.6	4.7	184	40.6	1.4	44.4	23.6	242.8
1c	Lung cancer	1	1					4.61	0.8	0.15	0.04	0	3.7	0.19	0	90	29	16.3	46.6	3.9	215	41.9	1.68	52	36	320
2a	Lung cancer	1	1	63	male	Yes	IIIb	6.89	0.68	0.24	0.06	0.01	4.64	0.42	0.15	93.5	29.7	16.5	19.3	5.8	212	45.1	1.4	170	20	191
2b	Lung cancer	1	1					14.08	0.93	0.04	0.02	0	13.04	0.32	0	86	30	11.3	23.1	4.3	112	41.4	1.89	128	12.14	190.71
2c	Lung cancer	1	1					8.5	0.76	0.16	0.06	0.01	6.45	0.53	0.1	93.5	29.5	16	18	4.4	268	41.6	1.42	88	10	203
3a	Lung cancer	1	1	69	male	Yes	IV	19.51	0.92	0.02	0.05	0	17.91	1.02	0.1	89.5	28.6	16	18	4.45	158	22.2	0.77	55.06	13	200.15
3b	Lung cancer	1	1					15.8	0.97	0.02	0.01	0	15.32	0.21	0	89	28.3	16	24	4.45	229	33.5	1.04	55.06	13	200.15
4a	Lung cancer	1	1	67	male	Yes	IIIa	8.69	0.89	0.06	0.04	0	7.72	0.34	0.05	84.8	28.1	16.5	38	5.5	96	40.9	1.35	65	16	222
4b	Lung cancer	1	1					5.58	0.74	0.23	0.01	0	4.16	0.07	0.02	79	28	14.06	28.73	6.5	91	39.5	1.44	55.06	13	200.15
5a	Lung cancer	1	1	58	female	No	IV	6.48	0.57	0.34	0.08	0	3.69	0.5	0.07	103.4	34.7	16.5	21	6	68	40.8	1.15	34	42	238
5b	Lung cancer	1	1					6.18	0.75	0.24	0	0	4.64	0.02	0.04	92	33	9	16.3	5	66	38.3	1.54	55.06	13	200.15
5c	Lung cancer	1	-1					4.76	0.62	0.22	0.1	0	3.26	0.45	0	96.7	32.6	16.1	14.5	1.5	208	46	1.51	20	8	181
6a	Tuberculosis	-1	-1	31	female	No	NaN	3.38	0.55	0.36	0.07	0	1.85	0.25	0.06	117	38	14.06	28.73	3.6	82	46.5	1.65	54	11	207
6b	Tuberculosis	-1	-1					3.52	0.56	0.31	0.08	0	1.97	0.27	0.17	124	38.6	16.5	47	3.6	76	41.1	1.53	55.06	13	200.15
6c	Tuberculosis	-1	-1					3.56	0.62	0.29	0.05	0	2.21	0.19	0.1	122.4	38.9	16.6	41.6	4.1	78	42.2	1.62	55.06	13	200.15
7a	Tuberculosis	-1	1	50	male	No	NaN	11.54	0.83	0.06	0.05	0	9.52	0.54	0.69	94.8	29.2	17	29	5.1	110	47.5	1.19	142	25	266
7b	Tuberculosis	-1	-1					5.6	0.69	0.15	0.08	0.01	3.86	0.43	0.45	95.1	29.5	17	30	3	79	41.5	1.76	55.06	13	200.15
8a	Tuberculosis	-1	-1	65	female	No	NaN	5.35	0.76	0.15	0.08	0	4.06	0.45	0.01	91	29	15.7	40.2	3.9	97	40.3	0.94	49	5	179
8b	Tuberculosis	-1	-1					5.75	0.7	0.16	0.13	0	4.04	0.76	0	90	29	12.1	30.2	3.3	65	31.6	1.02	55.06	13	200.15
9a	Tuberculosis	-1	-1	73	male	No	NaN	4.24	0.79	0.13	0.06	0	3.33	0.25	0.02	85	28	10.4	18.4	4.2	77	31.1	0.87	18	6	170
9b	Tuberculosis	-1	1					6.85	0.77	0.16	0.06	0	5.3	0.38	0.02	86	29	9.8	17.6	3	96	29.9	1.09	55.06	13	200.15
10a	Tuberculosis	-1	-1	49	female	No	NaN	16.13	0.79	0.15	0.04	0.01	12.68	0.7	0.23	90.9	28.8	16.5	37.1	2.3	136	33.5	0.86	55.06	13	200.15
10b	Tuberculosis	-1	1					9.38	0.73	0.21	0.04	0.01	6.83	0.36	0.17	90	29.2	16.4	30.9	3.8	73	39.3	1.41	55.06	13	200.15
11a	Other	-1	-1	52	female	No	NaN	5.1	0.58	0.25	0.02	0	3	0.11	0.71	91.8	29.9	16	36.33	4.1	97	45.2	1.62	99	15	219
11b	Other	-1	-1	50				7.68	0.63	0.24	0.03	0	4.84	0.23	0.72	92.6	29.4	17.3	46.2	2.6	75	47.4	2.77	92	10	188
12a	Other	-1	-1	57	female	No	NaN	5.7	0.47	0.37	0.05	0	2.7	0.28	0.6	94.1	31.4	13	32	5.1	240	46.5	1.36	100	12	228
12b	Other	-1	-1	53				6.72	0.52	0.32	0.05	0	3.49	0.35	0.74	96.7	31	15.5	40.9	4.4	207	44.2	1.28	86	9	231
13a	Other	-1	-1	40	female	No	NaN	9.75	0.54	0.38	0.05	0	5.29	0.46	0.2	92.4	30	17.9	49.8	4.6	51	46.3	1.75	63	11	182
13b	Other	-1	1	41				9.35	0.74	0.19	0.06	0	6.87	0.56	0.13	90	30.3	12.5	30.3	3.6	55	45.9	1.6	73	15	190
14a	Other	-1	-1	47	male	Yes	NaN	5.1	0.64	0.27	0.08	0	3.26	0.4	0.06	94.2	31.3	17	35	4.1	99	48.2	2.46	98.69	13	200.29
14b	Other	-1	-1	48				5.14	0.54	0.35	0.09	0	2.77	0.46	0.07	91	31	13.6	31	4.63	99	39.9	1.648	98.69	13	200.29
15a	Other	-1	-1	47	male	Yes	NaN	6.01	0.69	0.23	0.06	0	4.17	0.36	0.08	95.2	31.3	17	53.1	3.6	70	45.12	1.91	122	20	234
15b	Other	-1	-1	46				4.66	0.67	0.25	0.06	0	3.14	0.27	0.09	90	30	13.4	30.8	3.8	58	44.6	2.02	98.69	13	200.29
